# Supplementary material for: Finding the Right Blend: Interplay Between Structure and Sodium Ion Conductivity in the System Na5AlS4–Na4SiS4
Source: Front Chem. 2020 Feb 18;8:90. doi: 10.3389/fchem.2020.00090 (PMC7040025; doi:10.3389/fchem.2020.00090)
Supplement: Supplementary file 1 [file Data_Sheet_1.zip]

Archive with 3 entries (3 files):
- Na4SiS4_superstructure.cif
- Na5AlS4.cif
- Na9AlSiS8.cif
