# Supplementary material for: Finding the Right Blend: Interplay Between Structure and Sodium Ion Conductivity in the System Na5AlS4–Na4SiS4
Source: Front Chem. 2020 Feb 18;8:90. doi: 10.3389/fchem.2020.00090 (PMC7040025; doi:10.3389/fchem.2020.00090)
Supplement: Supplementary file 1 [file Data_Sheet_1.zip › Na9AlSiS8.cif]

 
data_sl97 
 
_audit_creation_method            SHELXL-97 
_chemical_name_systematic 
; 
 ? 
; 
_chemical_name_common             ? 
_chemical_melting_point           ? 
_chemical_formula_moiety          ? 
_chemical_formula_sum 
 'Na8.37 S8 Si2' 
_chemical_formula_weight          505.03 
 
loop_ 
 _atom_type_symbol 
 _atom_type_description 
 _atom_type_scat_dispersion_real 
 _atom_type_scat_dispersion_imag 
 _atom_type_scat_source 
 'S'  'S'   0.1246   0.1234 
 'International Tables Vol C Tables 4.2.6.8 and 6.1.1.4' 
 'Si'  'Si'   0.0817   0.0704 
 'International Tables Vol C Tables 4.2.6.8 and 6.1.1.4' 
 'Na'  'Na'   0.0362   0.0249 
 'International Tables Vol C Tables 4.2.6.8 and 6.1.1.4' 
 
_symmetry_cell_setting            monoclinic 
_symmetry_space_group_name_H-M    'Cc' 
 
loop_ 
 _symmetry_equiv_pos_as_xyz 
 'x, y, z' 
 'x, -y, z+1/2' 
 'x+1/2, y+1/2, z' 
 'x+1/2, -y+1/2, z+1/2' 
 
_cell_length_a                    17.5673(6) 
_cell_length_b                    13.5408(5) 
_cell_length_c                    14.2543(5) 
_cell_angle_alpha                 90.00 
_cell_angle_beta                  93.3683(13) 
_cell_angle_gamma                 90.00 
_cell_volume                      3384.9(2) 
_cell_formula_units_Z             8 
_cell_measurement_temperature     293(2) 
_cell_measurement_reflns_used     2433 
_cell_measurement_theta_min       3.380 
_cell_measurement_theta_max       20.77 
 
_exptl_crystal_description        cuboid 
_exptl_crystal_colour             colorless 
_exptl_crystal_size_max           0.00015
_exptl_crystal_size_mid           0.00015 
_exptl_crystal_size_min           0.00015 
_exptl_crystal_density_meas       'not measured' 
_exptl_crystal_density_diffrn     1.982 
_exptl_crystal_density_method     'not measured' 
_exptl_crystal_F_000              1984 
_exptl_absorpt_coefficient_mu     1.382 
_exptl_absorpt_process_details
;
 SADABS 2016/2: Krause, L., Herbst-Irmer, R., Sheldrick G.M. & Stalke D.,
 J. Appl. Cryst. 48 (2015) 3-10
;
 _exptl_absorpt_correction_type   multi-scan
 _exptl_absorpt_correction_T_max  1.0000
 _exptl_absorpt_correction_T_min  0.6692
 _exptl_special_details
;
 The following wavelength and cell were deduced by SADABS from the
 direction cosines etc. They are given here for emergency use only:
 CELL 0.71080   17.566   13.541   14.255   89.994   93.369   90.009
;
 
_diffrn_ambient_temperature       293(2) 
_diffrn_radiation_wavelength      0.71073 
_diffrn_radiation_type            MoK\a 
_diffrn_radiation_source          'fine-focus sealed tube' 
_diffrn_radiation_monochromator   graphite 
_diffrn_measurement_device_type   'Bruker D8 Quest' 
_diffrn_measurement_method        ? 
_diffrn_detector_area_resol_mean  ? 
_diffrn_standards_number          ? 
_diffrn_standards_interval_count  ? 
_diffrn_standards_interval_time   ? 
_diffrn_standards_decay_%         ? 
_diffrn_reflns_number             66764 
_diffrn_reflns_av_R_equivalents   0.0532 
_diffrn_reflns_av_sigmaI/netI     0.0302 
_diffrn_reflns_limit_h_min        -22 
_diffrn_reflns_limit_h_max        22 
_diffrn_reflns_limit_k_min        -17 
_diffrn_reflns_limit_k_max        17 
_diffrn_reflns_limit_l_min        -18 
_diffrn_reflns_limit_l_max        18 
_diffrn_reflns_theta_min          2.32 
_diffrn_reflns_theta_max          27.50 
_reflns_number_total              7778 
_reflns_number_gt                 6660 
_reflns_threshold_expression      >2sigma(I) 
 
_computing_data_collection        'Bruker Apex 3 software package' 
_computing_cell_refinement        'Bruker Apex 3 software package'  
_computing_data_reduction         'Bruker Apex 3 software package'  
_computing_structure_solution     'SHELXS-97 (Sheldrick, 1990)' 
_computing_structure_refinement   'SHELXL-97 (Sheldrick, 1997)' 
_computing_molecular_graphics     'Diamond 3' 
_computing_publication_material   ? 
 
_refine_special_details 
; 
 Refinement of F^2^ against ALL reflections.  The weighted R-factor wR and 
 goodness of fit S are based on F^2^, conventional R-factors R are based 
 on F, with F set to zero for negative F^2^. The threshold expression of 
 F^2^ > 2sigma(F^2^) is used only for calculating R-factors(gt) etc. and is 
 not relevant to the choice of reflections for refinement.  R-factors based 
 on F^2^ are statistically about twice as large as those based on F, and R- 
 factors based on ALL data will be even larger. 
; 
 
_refine_ls_structure_factor_coef  Fsqd  
_refine_ls_matrix_type            full 
_refine_ls_weighting_scheme       calc  
_refine_ls_weighting_details 
 'calc w=1/[\s^2^(Fo^2^)+(0.0386P)^2^+6.6935P] where P=(Fo^2^+2Fc^2^)/3' 
_atom_sites_solution_primary      direct 
_atom_sites_solution_secondary    difmap 
_refine_ls_extinction_method      none 
_refine_ls_extinction_coef        ? 
_refine_ls_abs_structure_details 
 'Flack H D (1983), Acta Cryst. A39, 876-881' 
_refine_ls_abs_structure_Flack    0.43(14) 
_refine_ls_number_reflns          7778 
_refine_ls_number_parameters      350 
_refine_ls_number_restraints      2 
_refine_ls_R_factor_all           0.0448 
_refine_ls_R_factor_gt            0.0348 
_refine_ls_wR_factor_ref          0.0863 
_refine_ls_wR_factor_gt           0.0814 
_refine_ls_goodness_of_fit_ref    1.040 
_refine_ls_restrained_S_all       1.040 
_refine_ls_shift/su_max           0.061 
_refine_ls_shift/su_mean          0.011 
 
loop_ 
 _atom_site_label 
 _atom_site_type_symbol 
 _atom_site_fract_x 
 _atom_site_fract_y 
 _atom_site_fract_z 
 _atom_site_U_iso_or_equiv 
 _atom_site_adp_type 
 _atom_site_occupancy 
 _atom_site_symmetry_multiplicity 
 _atom_site_calc_flag 
 _atom_site_refinement_flags 
 _atom_site_disorder_assembly 
 _atom_site_disorder_group 
Na1 Na 0.0000(2) 0.0160(3) 0.0000(2) 0.0403(8) Uani 1 1 d . . . 
Na2 Na 0.0079(2) 0.2210(4) 0.2467(3) 0.0558(11) Uani 1 1 d . . . 
S1 S 0.04013(12) 0.02361(17) 0.31978(15) 0.0379(5) Uani 1 1 d . . . 
S2 S 0.04982(12) 0.20712(18) 0.05134(14) 0.0389(5) Uani 1 1 d . . . 
Na3 Na 0.0627(2) 0.2428(3) 0.4983(4) 0.0610(12) Uani 1 1 d . . . 
S3 S 0.07158(13) 0.48089(16) 0.24654(15) 0.0352(5) Uani 1 1 d . . . 
Na4 Na 0.1121(3) 0.0854(3) 0.6894(2) 0.0776(14) Uani 1 1 d . . . 
S4 S 0.14462(12) 0.56795(18) 0.03750(13) 0.0360(5) Uani 1 1 d . . . 
Si1 Si 0.15165(12) 0.07480(14) 0.36658(15) 0.0250(4) Uani 1 1 d . . . 
Si2 Si 0.15633(12) 0.57514(15) 0.19140(14) 0.0255(4) Uani 1 1 d . . . 
Na5 Na 0.1588(2) 0.3388(3) 0.1468(2) 0.0488(10) Uani 0.895(8) 1 d P . . 
S5 S 0.16361(13) 0.0715(2) 0.51778(14) 0.0450(6) Uani 1 1 d . . . 
S6 S 0.16354(13) 0.22414(17) 0.3200(2) 0.0492(6) Uani 1 1 d . . . 
Na6 Na 0.2040(3) 0.1103(4) 0.1413(3) 0.067(2) Uani 0.805(14) 1 d P . . 
Na7 Na 0.2062(2) 0.4083(2) 0.3655(2) 0.0318(8) Uani 0.823(7) 1 d P . . 
S7 S 0.23822(13) 0.01827(16) 0.81373(16) 0.0394(5) Uani 1 1 d . . . 
Na8 Na 0.2465(2) 0.2575(3) 0.5632(3) 0.0551(10) Uani 1 1 d . . . 
S8 S 0.25849(12) 0.29323(18) 0.00555(15) 0.0384(5) Uani 1 1 d . . . 
S9 S 0.26822(12) 0.52302(19) 0.23772(15) 0.0409(5) Uani 1 1 d . . . 
Na9 Na 0.3017(2) 0.7230(4) 0.3090(3) 0.0563(11) Uani 1 1 d . . . 
Na10 Na 0.3087(2) 0.4838(3) 0.0561(2) 0.0400(8) Uani 1 1 d . . . 
Na11 Na 0.3162(2) 0.1925(3) 0.3152(2) 0.0421(10) Uani 0.848(7) 1 d P . . 
Na12 Na 0.3179(2) 0.0119(4) 0.4977(3) 0.0756(15) Uani 1 1 d . . . 
S10 S 0.36523(10) 0.35601(14) 0.44868(12) 0.0274(4) Uani 1 1 d . . . 
S11 S 0.36644(13) 0.11952(15) 0.13820(14) 0.0355(5) Uani 1 1 d . . . 
Si3 Si 0.37248(11) 0.24120(15) 0.04104(14) 0.0251(4) Uani 1 1 d . . . 
S12 S 0.38285(11) 0.19002(15) 0.63956(13) 0.0315(4) Uani 1 1 d . . . 
Na13 Na 0.4038(3) 0.03996(10) 0.7780(4) 0.0429(3) Uani 1 1 d . . . 
Na14 Na 0.4046(3) 0.43673(10) 0.2774(3) 0.0344(5) Uani 0.931(5) 1 d P . . 
S13 S 0.42616(11) 0.80874(17) 0.41727(14) 0.0355(5) Uani 1 1 d . . . 
Si4 Si 0.43545(11) 0.24254(14) 0.51666(13) 0.0200(4) Uani 1 1 d . . . 
S14 S 0.44125(12) 0.11958(15) 0.41900(13) 0.0336(4) Uani 1 1 d . . . 
S15 S 0.44322(10) 0.35692(15) 0.10912(12) 0.0280(4) Uani 1 1 d . . . 
Na15 Na 0.4911(2) 0.0193(4) 0.0547(4) 0.0698(16) Uani 0.934(8) 1 d P . . 
Na16 Na 0.49491(19) 0.1838(3) 0.2455(2) 0.0511(9) Uani 1 1 d . . . 
Na17 Na 0.6027(3) 0.1125(4) 0.4185(4) 0.0291(18) Uani 0.498(12) 1 d P . . 
S16 S 0.64521(14) 0.22548(16) 0.2408(2) 0.0464(6) Uani 1 1 d . . . 
Na18 Na 0.6571(3) 0.3469(3) 0.4219(3) 0.1011(19) Uani 1 1 d . . . 
 
loop_ 
 _atom_site_aniso_label 
 _atom_site_aniso_U_11 
 _atom_site_aniso_U_22 
 _atom_site_aniso_U_33 
 _atom_site_aniso_U_23 
 _atom_site_aniso_U_13 
 _atom_site_aniso_U_12 
Na1 0.041(2) 0.0379(18) 0.0432(19) 0.0120(15) 0.0093(16) 0.0002(16) 
Na2 0.039(2) 0.086(3) 0.041(2) 0.0109(19) -0.0030(16) 0.012(2) 
S1 0.0258(12) 0.0487(12) 0.0387(11) -0.0098(9) -0.0018(9) -0.0132(9) 
S2 0.0284(11) 0.0524(13) 0.0350(10) -0.0109(10) -0.0057(9) 0.0035(10) 
Na3 0.030(2) 0.053(2) 0.100(3) 0.011(2) -0.001(2) 0.0012(18) 
S3 0.0316(12) 0.0352(10) 0.0392(11) -0.0022(8) 0.0046(8) -0.0031(9) 
Na4 0.119(3) 0.087(3) 0.0269(15) 0.0142(15) 0.0075(17) -0.040(2) 
S4 0.0289(10) 0.0538(12) 0.0249(9) 0.0074(8) -0.0008(7) 0.0046(9) 
Si1 0.0206(10) 0.0213(9) 0.0330(10) -0.0008(8) 0.0009(8) -0.0006(8) 
Si2 0.0203(10) 0.0303(11) 0.0260(9) 0.0073(8) 0.0013(8) 0.0007(8) 
Na5 0.0468(17) 0.074(2) 0.0256(12) -0.0047(12) 0.0054(11) -0.0092(15) 
S5 0.0284(11) 0.0756(16) 0.0312(10) -0.0177(10) 0.0022(8) -0.0026(11) 
S6 0.0266(11) 0.0288(10) 0.0908(18) 0.0030(11) -0.0079(11) 0.0033(8) 
Na6 0.065(4) 0.086(4) 0.050(3) -0.018(2) 0.006(2) 0.010(3) 
Na7 0.0388(14) 0.0251(13) 0.0315(16) -0.0004(11) 0.0026(11) 0.0020(11) 
S7 0.0337(12) 0.0322(10) 0.0539(13) -0.0034(9) 0.0157(10) -0.0032(9) 
Na8 0.033(2) 0.062(3) 0.070(2) 0.0180(19) 0.0012(18) 0.0116(19) 
S8 0.0236(11) 0.0520(13) 0.0390(11) -0.0186(10) -0.0022(8) 0.0085(9) 
S9 0.0276(12) 0.0585(14) 0.0365(11) 0.0045(10) 0.0017(9) 0.0085(10) 
Na9 0.039(2) 0.093(3) 0.0356(18) 0.0026(19) -0.0061(15) -0.026(2) 
Na10 0.035(2) 0.0398(18) 0.045(2) 0.0006(15) 0.0033(16) 0.0052(16) 
Na11 0.0268(18) 0.058(2) 0.0397(18) -0.0115(15) -0.0123(13) 0.0148(15) 
Na12 0.033(2) 0.125(4) 0.069(2) 0.063(2) -0.0019(18) 0.001(2) 
S10 0.0272(10) 0.0257(9) 0.0289(9) -0.0001(7) -0.0013(7) 0.0009(7) 
S11 0.0433(13) 0.0315(10) 0.0313(10) 0.0022(8) -0.0002(9) -0.0068(9) 
Si3 0.0210(10) 0.0280(10) 0.0261(9) -0.0030(8) 0.0008(8) -0.0011(9) 
S12 0.0267(10) 0.0409(10) 0.0273(8) 0.0101(8) 0.0049(7) -0.0030(8) 
Na13 0.0519(8) 0.0342(7) 0.0429(7) 0.001(2) 0.0052(6) 0.008(2) 
Na14 0.0247(7) 0.0494(9) 0.0287(7) 0.000(2) -0.0015(5) -0.002(2) 
S13 0.0248(10) 0.0508(12) 0.0307(9) 0.0101(9) -0.0009(7) 0.0016(9) 
Si4 0.0194(10) 0.0236(9) 0.0168(8) 0.0016(7) 0.0001(7) 0.0010(8) 
S14 0.0388(12) 0.0319(10) 0.0302(10) -0.0038(8) 0.0037(8) 0.0041(8) 
S15 0.0256(10) 0.0310(9) 0.0272(9) -0.0072(7) -0.0016(7) -0.0052(8) 
Na15 0.026(2) 0.074(3) 0.108(4) -0.053(2) -0.007(2) -0.0005(18) 
Na16 0.0415(18) 0.0494(17) 0.065(2) -0.0140(15) 0.0269(15) -0.0106(13) 
Na17 0.031(3) 0.027(3) 0.029(3) 0.002(2) 0.004(2) 0.014(2) 
S16 0.0368(13) 0.0221(9) 0.0790(16) -0.0110(10) -0.0073(11) 0.0018(8) 
Na18 0.105(3) 0.056(2) 0.151(4) 0.057(2) 0.085(3) 0.032(2) 
 
_geom_special_details 
; 
 All esds (except the esd in the dihedral angle between two l.s. planes) 
 are estimated using the full covariance matrix.  The cell esds are taken 
 into account individually in the estimation of esds in distances, angles 
 and torsion angles; correlations between esds in cell parameters are only 
 used when they are defined by crystal symmetry.  An approximate (isotropic) 
 treatment of cell esds is used for estimating esds involving l.s. planes. 
; 
 
loop_ 
 _geom_bond_atom_site_label_1 
 _geom_bond_atom_site_label_2 
 _geom_bond_distance 
 _geom_bond_site_symmetry_2 
 _geom_bond_publ_flag 
Na1 S1 2.756(4) 2_554 ? 
Na1 S2 2.815(4) . ? 
Na1 S15 2.870(4) 3_445 ? 
Na1 S10 2.990(4) 4_454 ? 
Na1 S5 3.105(4) 2_554 ? 
Na1 Si4 3.474(4) 4_454 ? 
Na1 Na4 3.526(5) 2_554 ? 
Na1 Na10 3.5279(17) 3_445 ? 
Na1 Na14 3.557(5) 4_454 ? 
Na1 Na18 3.559(5) 4_454 ? 
Na1 Na3 3.674(5) 2_554 ? 
Na1 Na6 4.205(6) . ? 
Na2 S12 2.866(4) 4_454 ? 
Na2 S6 2.869(4) . ? 
Na2 S1 2.912(5) . ? 
Na2 S2 2.929(4) . ? 
Na2 S13 3.129(5) 3_445 ? 
Na2 Na5 3.470(6) . ? 
Na2 Si4 3.483(4) 4_454 ? 
Na2 Na3 3.670(6) . ? 
Na2 Na13 3.756(6) 4_454 ? 
Na2 Na9 3.779(2) 3_445 ? 
Na2 Na6 4.121(7) . ? 
S1 Si1 2.147(3) . ? 
S1 Na14 2.692(5) 3_445 ? 
S1 Na4 2.739(4) 2_554 ? 
S1 Na1 2.756(4) 2 ? 
S2 Si4 2.151(3) 4_454 ? 
S2 Na18 2.811(4) 4_454 ? 
S2 Na5 2.896(4) . ? 
S2 Na6 3.208(6) . ? 
S2 Na17 3.259(6) 4_454 ? 
Na3 S13 2.750(4) 3_445 ? 
Na3 S5 2.922(5) . ? 
Na3 S4 2.975(5) 2_565 ? 
Na3 S15 3.020(5) 4_455 ? 
Na3 S6 3.192(5) . ? 
Na3 Na8 3.311(2) . ? 
Na3 Si1 3.389(5) . ? 
Na3 Si3 3.439(4) 4_455 ? 
Na3 Na4 3.527(6) . ? 
Na3 Na15 3.567(7) 4_455 ? 
Na3 Na1 3.674(5) 2 ? 
S3 Si2 2.145(3) . ? 
S3 Na5 2.886(4) . ? 
S3 Na7 2.994(4) . ? 
S3 Na13 3.020(6) 4_454 ? 
S3 Na15 3.049(6) 3_455 ? 
S3 Na17 3.053(6) 3_455 ? 
S3 Na16 3.060(4) 3_455 ? 
Na4 S5 2.665(4) . ? 
Na4 S16 2.717(5) 4_455 ? 
Na4 S1 2.739(4) 2 ? 
Na4 S7 2.901(5) . ? 
Na4 Na6 3.199(7) 2 ? 
Na4 S15 3.212(5) 4_455 ? 
Na4 Si1 3.370(4) 2 ? 
Na4 Na18 3.485(6) 4_455 ? 
Na4 Na1 3.526(5) 2 ? 
Na4 Na8 3.840(6) . ? 
Na4 Na16 3.851(6) 4_455 ? 
S4 Si2 2.193(3) . ? 
S4 Na7 2.756(4) 2_564 ? 
S4 Na15 2.802(5) 3_455 ? 
S4 Na8 2.974(5) 2_564 ? 
S4 Na3 2.975(5) 2_564 ? 
S4 Na17 3.040(6) 4_454 ? 
S4 Na10 3.095(4) . ? 
Si1 S6 2.143(3) . ? 
Si1 S7 2.146(3) 2_554 ? 
Si1 S5 2.154(3) . ? 
Si1 Na18 3.185(4) 3_445 ? 
Si1 Na4 3.370(4) 2_554 ? 
Si1 Na11 3.418(5) . ? 
Si1 Na6 3.426(5) . ? 
Si1 Na12 3.480(4) . ? 
Si2 S9 2.155(3) . ? 
Si2 S16 2.167(3) 3_455 ? 
Si2 Na5 3.264(5) . ? 
Si2 Na16 3.325(4) 3_455 ? 
Si2 Na8 3.365(5) 2_564 ? 
Si2 Na7 3.431(4) . ? 
Si2 Na17 3.461(5) 3_455 ? 
Si2 Na15 3.483(5) 3_455 ? 
Na5 S8 2.814(4) . ? 
Na5 S6 2.913(4) . ? 
Na5 Na6 3.196(7) . ? 
Na5 Na7 3.316(4) . ? 
Na5 S9 3.363(5) . ? 
Na5 Na17 3.408(6) 4_454 ? 
Na5 Na10 3.586(5) . ? 
Na5 Na15 3.991(6) 3_455 ? 
S5 Na12 2.859(5) . ? 
S5 Na8 2.961(5) . ? 
S5 Na6 3.085(6) 2 ? 
S5 Na1 3.105(4) 2 ? 
S5 Na18 3.333(5) 3_445 ? 
S6 Na7 2.673(4) . ? 
S6 Na11 2.721(4) . ? 
S6 Na6 3.095(6) . ? 
Na6 S11 2.859(6) . ? 
Na6 S7 3.044(6) 2_554 ? 
Na6 S5 3.085(6) 2_554 ? 
Na6 Na4 3.199(7) 2_554 ? 
Na6 Na18 3.238(7) 4_454 ? 
Na6 Na11 3.270(6) . ? 
Na6 S8 3.318(6) . ? 
Na6 Na12 3.378(6) 2_554 ? 
Na7 S9 2.674(4) . ? 
Na7 S4 2.756(4) 2_565 ? 
Na7 S10 3.053(4) . ? 
Na7 Na17 3.418(5) 3_455 ? 
Na7 Na10 3.490(5) 2_565 ? 
Na7 Na8 3.518(5) . ? 
Na7 Na11 3.599(5) . ? 
Na7 Na14 3.793(6) . ? 
S7 Si1 2.146(3) 2 ? 
S7 Na18 2.828(4) 4_455 ? 
S7 Na12 2.928(5) 2 ? 
S7 Na13 2.997(6) . ? 
S7 Na6 3.044(6) 2 ? 
S7 Na11 3.165(5) 2 ? 
Na8 S12 2.730(4) . ? 
Na8 S4 2.974(5) 2_565 ? 
Na8 S10 3.032(4) . ? 
Na8 S16 3.187(5) 4_455 ? 
Na8 Si2 3.365(5) 2_565 ? 
Na8 Si4 3.429(4) . ? 
Na8 Na9 3.590(5) 2_565 ? 
Na8 Na10 3.672(5) 2_565 ? 
Na8 Na12 3.694(7) . ? 
S8 Si3 2.155(3) . ? 
S8 Na10 2.808(4) . ? 
S8 Na18 2.818(5) 4_454 ? 
S8 Na9 2.954(4) 2_564 ? 
S8 Na17 3.203(6) 4_454 ? 
S9 Na14 2.696(5) . ? 
S9 Na10 2.775(4) . ? 
S9 Na9 2.939(5) . ? 
Na9 S13 2.848(4) . ? 
Na9 S16 2.862(5) 3_455 ? 
Na9 S8 2.954(4) 2_565 ? 
Na9 S12 3.108(4) 2_564 ? 
Na9 Si3 3.498(4) 2_565 ? 
Na9 Na18 3.513(6) 3_455 ? 
Na9 Na8 3.590(5) 2_564 ? 
Na9 Na13 3.716(5) 2_564 ? 
Na9 Na2 3.779(2) 3 ? 
Na9 Na17 4.188(7) 3_455 ? 
Na10 S10 2.866(4) 2_564 ? 
Na10 S15 2.984(4) . ? 
Na10 Si3 3.482(4) . ? 
Na10 Na7 3.490(5) 2_564 ? 
Na10 Na1 3.5279(17) 3 ? 
Na10 Na14 3.546(5) . ? 
Na10 Na8 3.672(5) 2_564 ? 
Na10 Na17 4.220(6) 4_454 ? 
Na11 S14 2.758(4) . ? 
Na11 S11 2.895(4) . ? 
Na11 S10 3.012(4) . ? 
Na11 S7 3.165(5) 2_554 ? 
Na11 Na16 3.350(2) . ? 
Na11 Si4 3.520(4) . ? 
Na11 Na13 3.557(5) 2_554 ? 
Na11 Na12 3.570(5) . ? 
Na12 S11 2.775(4) 2 ? 
Na12 S14 2.892(5) . ? 
Na12 S7 2.928(5) 2_554 ? 
Na12 Na15 3.130(2) 2 ? 
Na12 S12 3.307(6) . ? 
Na12 Na6 3.378(6) 2 ? 
Na12 Na13 3.624(7) 2_554 ? 
Na12 Na18 3.712(7) 3_445 ? 
S10 Si4 2.164(3) . ? 
S10 Na14 2.799(5) . ? 
S10 Na10 2.866(4) 2_565 ? 
S10 Na1 2.990(4) 4 ? 
S11 Si3 2.159(3) . ? 
S11 Na12 2.775(4) 2_554 ? 
S11 Na16 2.790(4) . ? 
S11 Na15 2.890(5) . ? 
S11 Na13 2.985(4) 2_554 ? 
Si3 S13 2.158(3) 2_564 ? 
Si3 S15 2.191(3) . ? 
Si3 Na3 3.439(4) 4_554 ? 
Si3 Na9 3.498(4) 2_564 ? 
S12 Si4 2.149(3) . ? 
S12 Na13 2.841(4) . ? 
S12 Na2 2.866(4) 4 ? 
S12 Na9 3.108(4) 2_565 ? 
Na13 S13 2.864(4) 2_565 ? 
Na13 S11 2.985(4) 2 ? 
Na13 S14 2.998(4) 2 ? 
Na13 S3 3.020(6) 4 ? 
Na13 Na16 3.471(4) 2 ? 
Na13 Na11 3.557(5) 2 ? 
Na13 Na12 3.624(7) 2 ? 
Na13 Na15 3.700(8) 2 ? 
Na13 Na9 3.716(5) 2_565 ? 
Na13 Na2 3.756(6) 4 ? 
Na14 S1 2.692(5) 3 ? 
Na14 S15 2.752(5) . ? 
Na14 Na1 3.557(5) 4 ? 
Na14 Na16 3.813(4) . ? 
Na14 Na4 3.934(7) 4_554 ? 
S13 Si3 2.158(3) 2_565 ? 
S13 Na3 2.750(4) 3 ? 
S13 Na13 2.864(4) 2_564 ? 
S13 Na2 3.129(5) 3 ? 
S13 Na15 3.209(6) 2_565 ? 
Si4 S2 2.151(3) 4 ? 
Si4 S14 2.176(3) . ? 
Si4 Na1 3.474(4) 4 ? 
Si4 Na2 3.483(4) 4 ? 
S14 Na15 2.801(4) 2 ? 
S14 Na16 2.835(4) . ? 
S14 Na17 2.838(6) . ? 
S14 Na13 2.998(4) 2_554 ? 
S15 Na1 2.870(4) 3 ? 
S15 Na3 3.020(5) 4_554 ? 
S15 Na16 3.145(4) . ? 
S15 Na4 3.212(5) 4_554 ? 
Na15 S14 2.801(4) 2_554 ? 
Na15 S4 2.802(5) 3_545 ? 
Na15 S3 3.049(6) 3_545 ? 
Na15 Na12 3.130(2) 2_554 ? 
Na15 S13 3.209(6) 2_564 ? 
Na15 Na17 3.354(7) 2_554 ? 
Na15 Si2 3.483(5) 3_545 ? 
Na15 Na16 3.513(5) . ? 
Na15 Na3 3.567(7) 4_554 ? 
Na15 Na13 3.700(8) 2_554 ? 
Na15 Na5 3.991(6) 3_545 ? 
Na16 S16 2.705(4) . ? 
Na16 S3 3.060(4) 3_545 ? 
Na16 Na17 3.171(6) . ? 
Na16 Si2 3.325(4) 3_545 ? 
Na16 Na13 3.471(4) 2_554 ? 
Na16 Na4 3.851(6) 4_554 ? 
Na17 S4 3.040(6) 4 ? 
Na17 S3 3.053(6) 3_545 ? 
Na17 S16 3.088(6) . ? 
Na17 S8 3.203(6) 4 ? 
Na17 S2 3.259(6) 4 ? 
Na17 Na18 3.315(7) . ? 
Na17 Na15 3.354(7) 2 ? 
Na17 Na5 3.408(6) 4 ? 
Na17 Na7 3.418(5) 3_545 ? 
Na17 Si2 3.461(5) 3_545 ? 
S16 Si2 2.167(3) 3_545 ? 
S16 Na4 2.717(5) 4_554 ? 
S16 Na9 2.862(5) 3_545 ? 
S16 Na18 3.058(6) . ? 
S16 Na8 3.187(5) 4_554 ? 
Na18 S2 2.811(4) 4 ? 
Na18 S8 2.818(5) 4 ? 
Na18 S7 2.828(4) 4_554 ? 
Na18 Si1 3.185(4) 3 ? 
Na18 Na6 3.238(7) 4 ? 
Na18 S5 3.333(5) 3 ? 
Na18 Na4 3.485(6) 4_554 ? 
Na18 Na9 3.513(6) 3_545 ? 
Na18 Na1 3.559(5) 4 ? 
Na18 Na12 3.712(7) 3 ? 
 
loop_ 
 _geom_angle_atom_site_label_1 
 _geom_angle_atom_site_label_2 
 _geom_angle_atom_site_label_3 
 _geom_angle 
 _geom_angle_site_symmetry_1 
 _geom_angle_site_symmetry_3 
 _geom_angle_publ_flag 
S1 Na1 S2 109.19(13) 2_554 . ? 
S1 Na1 S15 118.39(14) 2_554 3_445 ? 
S2 Na1 S15 131.42(15) . 3_445 ? 
S1 Na1 S10 97.31(12) 2_554 4_454 ? 
S2 Na1 S10 76.13(11) . 4_454 ? 
S15 Na1 S10 105.79(14) 3_445 4_454 ? 
S1 Na1 S5 73.49(10) 2_554 2_554 ? 
S2 Na1 S5 93.29(13) . 2_554 ? 
S15 Na1 S5 91.08(11) 3_445 2_554 ? 
S10 Na1 S5 163.12(14) 4_454 2_554 ? 
S1 Na1 Si4 110.45(11) 2_554 4_454 ? 
S2 Na1 Si4 38.23(7) . 4_454 ? 
S15 Na1 Si4 122.96(13) 3_445 4_454 ? 
S10 Na1 Si4 38.20(6) 4_454 4_454 ? 
S5 Na1 Si4 131.13(13) 2_554 4_454 ? 
S1 Na1 Na4 118.45(14) 2_554 2_554 ? 
S2 Na1 Na4 90.44(13) . 2_554 ? 
S15 Na1 Na4 59.25(10) 3_445 2_554 ? 
S10 Na1 Na4 144.24(14) 4_454 2_554 ? 
S5 Na1 Na4 46.87(9) 2_554 2_554 ? 
Si4 Na1 Na4 118.94(12) 4_454 2_554 ? 
S1 Na1 Na10 119.13(10) 2_554 3_445 ? 
S2 Na1 Na10 109.89(10) . 3_445 ? 
S15 Na1 Na10 54.43(9) 3_445 3_445 ? 
S10 Na1 Na10 51.37(8) 4_454 3_445 ? 
S5 Na1 Na10 145.49(8) 2_554 3_445 ? 
Si4 Na1 Na10 77.37(7) 4_454 3_445 ? 
Na4 Na1 Na10 105.94(9) 2_554 3_445 ? 
S1 Na1 Na14 48.46(10) 2_554 4_454 ? 
S2 Na1 Na14 100.92(11) . 4_454 ? 
S15 Na1 Na14 117.26(14) 3_445 4_454 ? 
S10 Na1 Na14 49.68(9) 4_454 4_454 ? 
S5 Na1 Na14 121.79(14) 2_554 4_454 ? 
Si4 Na1 Na14 75.71(8) 4_454 4_454 ? 
Na4 Na1 Na14 164.96(14) 2_554 4_454 ? 
Na10 Na1 Na14 79.60(11) 3_445 4_454 ? 
S1 Na1 Na18 64.19(11) 2_554 4_454 ? 
S2 Na1 Na18 50.70(9) . 4_454 ? 
S15 Na1 Na18 149.50(16) 3_445 4_454 ? 
S10 Na1 Na18 103.81(13) 4_454 4_454 ? 
S5 Na1 Na18 59.56(12) 2_554 4_454 ? 
Si4 Na1 Na18 78.03(10) 4_454 4_454 ? 
Na4 Na1 Na18 91.95(14) 2_554 4_454 ? 
Na10 Na1 Na18 154.45(10) 3_445 4_454 ? 
Na14 Na1 Na18 87.75(13) 4_454 4_454 ? 
S1 Na1 Na3 73.45(12) 2_554 2_554 ? 
S2 Na1 Na3 142.16(14) . 2_554 ? 
S15 Na1 Na3 53.25(10) 3_445 2_554 ? 
S10 Na1 Na3 141.71(14) 4_454 2_554 ? 
S5 Na1 Na3 50.22(10) 2_554 2_554 ? 
Si4 Na1 Na3 175.99(14) 4_454 2_554 ? 
Na4 Na1 Na3 58.62(11) 2_554 2_554 ? 
Na10 Na1 Na3 100.02(9) 3_445 2_554 ? 
Na14 Na1 Na3 106.96(12) 4_454 2_554 ? 
Na18 Na1 Na3 104.90(13) 4_454 2_554 ? 
S1 Na1 Na6 104.36(13) 2_554 . ? 
S2 Na1 Na6 49.68(10) . . ? 
S15 Na1 Na6 106.37(13) 3_445 . ? 
S10 Na1 Na6 125.54(13) 4_454 . ? 
S5 Na1 Na6 47.00(10) 2_554 . ? 
Si4 Na1 Na6 87.34(11) 4_454 . ? 
Na4 Na1 Na6 47.90(12) 2_554 . ? 
Na10 Na1 Na6 136.50(9) 3_445 . ? 
Na14 Na1 Na6 135.71(14) 4_454 . ? 
Na18 Na1 Na6 48.42(12) 4_454 . ? 
Na3 Na1 Na6 92.60(12) 2_554 . ? 
S12 Na2 S6 150.7(2) 4_454 . ? 
S12 Na2 S1 134.68(18) 4_454 . ? 
S6 Na2 S1 73.87(12) . . ? 
S12 Na2 S2 75.39(10) 4_454 . ? 
S6 Na2 S2 93.40(13) . . ? 
S1 Na2 S2 103.09(16) . . ? 
S12 Na2 S13 83.25(11) 4_454 3_445 ? 
S6 Na2 S13 100.53(14) . 3_445 ? 
S1 Na2 S13 99.16(13) . 3_445 ? 
S2 Na2 S13 156.32(17) . 3_445 ? 
S12 Na2 Na5 99.66(14) 4_454 . ? 
S6 Na2 Na5 53.71(10) . . ? 
S1 Na2 Na5 115.55(15) . . ? 
S2 Na2 Na5 52.99(9) . . ? 
S13 Na2 Na5 122.76(17) 3_445 . ? 
S12 Na2 Si4 38.03(7) 4_454 4_454 ? 
S6 Na2 Si4 128.91(14) . 4_454 ? 
S1 Na2 Si4 121.28(15) . 4_454 ? 
S2 Na2 Si4 37.99(7) . 4_454 ? 
S13 Na2 Si4 121.26(13) 3_445 4_454 ? 
Na5 Na2 Si4 78.10(10) . 4_454 ? 
S12 Na2 Na3 129.50(16) 4_454 . ? 
S6 Na2 Na3 56.87(11) . . ? 
S1 Na2 Na3 71.95(11) . . ? 
S2 Na2 Na3 150.25(15) . . ? 
S13 Na2 Na3 46.89(9) 3_445 . ? 
Na5 Na2 Na3 101.62(13) . . ? 
Si4 Na2 Na3 165.75(16) 4_454 . ? 
S12 Na2 Na13 48.55(11) 4_454 4_454 ? 
S6 Na2 Na13 113.85(18) . 4_454 ? 
S1 Na2 Na13 146.54(16) . 4_454 ? 
S2 Na2 Na13 108.63(15) . 4_454 ? 
S13 Na2 Na13 48.11(10) 3_445 4_454 ? 
Na5 Na2 Na13 92.39(15) . 4_454 ? 
Si4 Na2 Na13 80.56(12) 4_454 4_454 ? 
Na3 Na2 Na13 85.23(13) . 4_454 ? 
S12 Na2 Na9 53.65(9) 4_454 3_445 ? 
S6 Na2 Na9 145.13(11) . 3_445 ? 
S1 Na2 Na9 95.24(17) . 3_445 ? 
S2 Na2 Na9 121.45(9) . 3_445 ? 
S13 Na2 Na9 47.56(9) 3_445 3_445 ? 
Na5 Na2 Na9 149.2(2) . 3_445 ? 
Si4 Na2 Na9 85.29(8) 4_454 3_445 ? 
Na3 Na2 Na9 88.30(10) . 3_445 ? 
Na13 Na2 Na9 59.10(14) 4_454 3_445 ? 
S12 Na2 Na6 126.10(14) 4_454 . ? 
S6 Na2 Na6 48.61(11) . . ? 
S1 Na2 Na6 69.35(12) . . ? 
S2 Na2 Na6 50.75(10) . . ? 
S13 Na2 Na6 148.54(14) 3_445 . ? 
Na5 Na2 Na6 48.87(11) . . ? 
Si4 Na2 Na6 88.57(12) 4_454 . ? 
Na3 Na2 Na6 102.04(13) . . ? 
Na13 Na2 Na6 141.23(17) 4_454 . ? 
Na9 Na2 Na6 157.1(2) 3_445 . ? 
Si1 S1 Na14 171.69(14) . 3_445 ? 
Si1 S1 Na4 86.32(13) . 2_554 ? 
Na14 S1 Na4 92.83(14) 3_445 2_554 ? 
Si1 S1 Na1 92.98(12) . 2 ? 
Na14 S1 Na1 81.53(13) 3_445 2 ? 
Na4 S1 Na1 132.91(14) 2_554 2 ? 
Si1 S1 Na2 88.25(13) . . ? 
Na14 S1 Na2 99.79(12) 3_445 . ? 
Na4 S1 Na2 109.87(14) 2_554 . ? 
Na1 S1 Na2 117.17(13) 2 . ? 
Si4 S2 Na18 125.81(15) 4_454 4_454 ? 
Si4 S2 Na1 87.69(11) 4_454 . ? 
Na18 S2 Na1 78.48(12) 4_454 . ? 
Si4 S2 Na5 119.69(13) 4_454 . ? 
Na18 S2 Na5 91.04(13) 4_454 . ? 
Na1 S2 Na5 151.04(13) . . ? 
Si4 S2 Na2 85.09(11) 4_454 . ? 
Na18 S2 Na2 148.95(15) 4_454 . ? 
Na1 S2 Na2 102.40(14) . . ? 
Na5 S2 Na2 73.14(12) . . ? 
Si4 S2 Na6 167.54(15) 4_454 . ? 
Na18 S2 Na6 64.70(15) 4_454 . ? 
Na1 S2 Na6 88.32(14) . . ? 
Na5 S2 Na6 62.91(13) . . ? 
Na2 S2 Na6 84.25(13) . . ? 
Si4 S2 Na17 85.60(13) 4_454 4_454 ? 
Na18 S2 Na17 65.71(15) 4_454 4_454 ? 
Na1 S2 Na17 129.25(14) . 4_454 ? 
Na5 S2 Na17 66.95(12) . 4_454 ? 
Na2 S2 Na17 126.91(16) . 4_454 ? 
Na6 S2 Na17 105.99(16) . 4_454 ? 
S13 Na3 S5 143.79(19) 3_445 . ? 
S13 Na3 S4 101.51(15) 3_445 2_565 ? 
S5 Na3 S4 112.46(15) . 2_565 ? 
S13 Na3 S15 75.44(11) 3_445 4_455 ? 
S5 Na3 S15 91.82(13) . 4_455 ? 
S4 Na3 S15 129.07(19) 2_565 4_455 ? 
S13 Na3 S6 101.68(16) 3_445 . ? 
S5 Na3 S6 69.58(12) . . ? 
S4 Na3 S6 86.16(12) 2_565 . ? 
S15 Na3 S6 144.74(17) 4_455 . ? 
S13 Na3 Na8 155.51(11) 3_445 . ? 
S5 Na3 Na8 56.32(10) . . ? 
S4 Na3 Na8 56.17(9) 2_565 . ? 
S15 Na3 Na8 125.25(11) 4_455 . ? 
S6 Na3 Na8 69.51(9) . . ? 
S13 Na3 Si1 113.85(17) 3_445 . ? 
S5 Na3 Si1 39.03(8) . . ? 
S4 Na3 Si1 116.66(14) 2_565 . ? 
S15 Na3 Si1 110.30(14) 4_455 . ? 
S6 Na3 Si1 37.85(8) . . ? 
Na8 Na3 Si1 73.84(8) . . ? 
S13 Na3 Si3 38.83(7) 3_445 4_455 ? 
S5 Na3 Si3 128.56(15) . 4_455 ? 
S4 Na3 Si3 112.12(14) 2_565 4_455 ? 
S15 Na3 Si3 38.98(7) 4_455 4_455 ? 
S6 Na3 Si3 137.42(16) . 4_455 ? 
Na8 Na3 Si3 152.66(12) . 4_455 ? 
Si1 Na3 Si3 128.66(14) . 4_455 ? 
S13 Na3 Na4 133.58(17) 3_445 . ? 
S5 Na3 Na4 47.69(10) . . ? 
S4 Na3 Na4 106.34(16) 2_565 . ? 
S15 Na3 Na4 58.16(11) 4_455 . ? 
S6 Na3 Na4 116.40(14) . . ? 
Na8 Na3 Na4 68.24(10) . . ? 
Si1 Na3 Na4 85.53(12) . . ? 
Si3 Na3 Na4 95.64(14) 4_455 . ? 
S13 Na3 Na15 59.38(12) 3_445 4_455 ? 
S5 Na3 Na15 156.26(18) . 4_455 ? 
S4 Na3 Na15 49.70(11) 2_565 4_455 ? 
S15 Na3 Na15 91.16(14) 4_455 4_455 ? 
S6 Na3 Na15 118.08(15) . 4_455 ? 
Na8 Na3 Na15 103.54(10) . 4_455 ? 
Si1 Na3 Na15 155.68(17) . 4_455 ? 
Si3 Na3 Na15 62.84(10) 4_455 4_455 ? 
Na4 Na3 Na15 116.45(17) . 4_455 ? 
S13 Na3 Na2 56.16(11) 3_445 . ? 
S5 Na3 Na2 98.74(16) . . ? 
S4 Na3 Na2 110.42(15) 2_565 . ? 
S15 Na3 Na2 108.93(14) 4_455 . ? 
S6 Na3 Na2 48.83(10) . . ? 
Na8 Na3 Na2 118.26(11) . . ? 
Si1 Na3 Na2 60.52(12) . . ? 
Si3 Na3 Na2 88.63(12) 4_455 . ? 
Na4 Na3 Na2 138.14(17) . . ? 
Na15 Na3 Na2 102.53(15) 4_455 . ? 
S13 Na3 Na1 93.31(13) 3_445 2 ? 
S5 Na3 Na1 54.74(10) . 2 ? 
S4 Na3 Na1 164.18(16) 2_565 2 ? 
S15 Na3 Na1 49.61(9) 4_455 2 ? 
S6 Na3 Na1 96.33(14) . 2 ? 
Na8 Na3 Na1 110.08(10) . 2 ? 
Si1 Na3 Na1 60.76(10) . 2 ? 
Si3 Na3 Na1 76.34(10) 4_455 2 ? 
Na4 Na3 Na1 58.59(11) . 2 ? 
Na15 Na3 Na1 138.56(14) 4_455 2 ? 
Na2 Na3 Na1 82.41(14) . 2 ? 
Si2 S3 Na5 79.41(12) . . ? 
Si2 S3 Na7 81.98(11) . . ? 
Na5 S3 Na7 68.64(10) . . ? 
Si2 S3 Na13 144.52(12) . 4_454 ? 
Na5 S3 Na13 124.16(12) . 4_454 ? 
Na7 S3 Na13 129.10(13) . 4_454 ? 
Si2 S3 Na15 82.26(13) . 3_455 ? 
Na5 S3 Na15 84.46(12) . 3_455 ? 
Na7 S3 Na15 150.87(13) . 3_455 ? 
Na13 S3 Na15 75.14(14) 4_454 3_455 ? 
Si2 S3 Na17 81.46(14) . 3_455 ? 
Na5 S3 Na17 135.20(14) . 3_455 ? 
Na7 S3 Na17 68.82(12) . 3_455 ? 
Na13 S3 Na17 93.77(14) 4_454 3_455 ? 
Na15 S3 Na17 132.23(14) 3_455 3_455 ? 
Si2 S3 Na16 77.21(11) . 3_455 ? 
Na5 S3 Na16 147.41(12) . 3_455 ? 
Na7 S3 Na16 129.08(12) . 3_455 ? 
Na13 S3 Na16 69.61(9) 4_454 3_455 ? 
Na15 S3 Na16 70.20(11) 3_455 3_455 ? 
Na17 S3 Na16 62.48(12) 3_455 3_455 ? 
S5 Na4 S16 103.60(15) . 4_455 ? 
S5 Na4 S1 141.24(19) . 2 ? 
S16 Na4 S1 115.16(15) 4_455 2 ? 
S5 Na4 S7 104.47(16) . . ? 
S16 Na4 S7 89.24(13) 4_455 . ? 
S1 Na4 S7 77.48(11) 2 . ? 
S5 Na4 Na6 62.70(14) . 2 ? 
S16 Na4 Na6 137.36(19) 4_455 2 ? 
S1 Na4 Na6 87.59(15) 2 2 ? 
S7 Na4 Na6 59.62(13) . 2 ? 
S5 Na4 S15 92.66(12) . 4_455 ? 
S16 Na4 S15 92.62(14) 4_455 4_455 ? 
S1 Na4 S15 85.39(13) 2 4_455 ? 
S7 Na4 S15 161.83(14) . 4_455 ? 
Na6 Na4 S15 126.31(16) 2 4_455 ? 
S5 Na4 Si1 125.17(18) . 2 ? 
S16 Na4 Si1 111.91(13) 4_455 2 ? 
S1 Na4 Si1 39.48(7) 2 2 ? 
S7 Na4 Si1 39.12(8) . 2 ? 
Na6 Na4 Si1 62.81(12) 2 2 ? 
S15 Na4 Si1 124.69(13) 4_455 2 ? 
S5 Na4 Na18 145.22(18) . 4_455 ? 
S16 Na4 Na18 57.49(12) 4_455 4_455 ? 
S1 Na4 Na18 65.47(11) 2 4_455 ? 
S7 Na4 Na18 51.60(11) . 4_455 ? 
Na6 Na4 Na18 109.43(17) 2 4_455 ? 
S15 Na4 Na18 115.37(15) 4_455 4_455 ? 
Si1 Na4 Na18 55.35(10) 2 4_455 ? 
S5 Na4 Na1 58.24(10) . 2 ? 
S16 Na4 Na1 132.43(15) 4_455 2 ? 
S1 Na4 Na1 92.91(14) 2 2 ? 
S7 Na4 Na1 135.89(16) . 2 ? 
Na6 Na4 Na1 77.24(14) 2 2 ? 
S15 Na4 Na1 50.16(9) 4_455 2 ? 
Si1 Na4 Na1 113.87(13) 2 2 ? 
Na18 Na4 Na1 156.42(16) 4_455 2 ? 
S5 Na4 Na3 54.18(12) . . ? 
S16 Na4 Na3 71.20(12) 4_455 . ? 
S1 Na4 Na3 138.37(18) 2 . ? 
S7 Na4 Na3 143.64(16) . . ? 
Na6 Na4 Na3 116.04(15) 2 . ? 
S15 Na4 Na3 52.99(9) 4_455 . ? 
Si1 Na4 Na3 176.60(16) 2 . ? 
Na18 Na4 Na3 127.41(17) 4_455 . ? 
Na1 Na4 Na3 62.79(11) 2 . ? 
S5 Na4 Na8 50.29(11) . . ? 
S16 Na4 Na8 55.00(11) 4_455 . ? 
S1 Na4 Na8 164.98(16) 2 . ? 
S7 Na4 Na8 90.44(13) . . ? 
Na6 Na4 Na8 94.01(15) 2 . ? 
S15 Na4 Na8 105.41(11) 4_455 . ? 
Si1 Na4 Na8 129.51(15) 2 . ? 
Na18 Na4 Na8 100.05(14) 4_455 . ? 
Na1 Na4 Na8 102.02(11) 2 . ? 
Na3 Na4 Na8 53.21(8) . . ? 
S5 Na4 Na16 117.53(15) . 4_455 ? 
S16 Na4 Na16 44.61(10) 4_455 4_455 ? 
S1 Na4 Na16 91.33(13) 2 4_455 ? 
S7 Na4 Na16 121.74(14) . 4_455 ? 
Na6 Na4 Na16 178.02(18) 2 4_455 ? 
S15 Na4 Na16 51.91(9) 4_455 4_455 ? 
Si1 Na4 Na16 117.14(12) 2 4_455 ? 
Na18 Na4 Na16 71.56(13) 4_455 4_455 ? 
Na1 Na4 Na16 101.17(13) 2 4_455 ? 
Na3 Na4 Na16 63.89(12) . 4_455 ? 
Na8 Na4 Na16 87.46(12) . 4_455 ? 
Si2 S4 Na7 149.96(13) . 2_564 ? 
Si2 S4 Na15 87.54(14) . 3_455 ? 
Na7 S4 Na15 122.40(15) 2_564 3_455 ? 
Si2 S4 Na8 79.70(12) . 2_564 ? 
Na7 S4 Na8 75.64(12) 2_564 2_564 ? 
Na15 S4 Na8 138.71(15) 3_455 2_564 ? 
Si2 S4 Na3 99.53(14) . 2_564 ? 
Na7 S4 Na3 86.75(13) 2_564 2_564 ? 
Na15 S4 Na3 76.20(15) 3_455 2_564 ? 
Na8 S4 Na3 67.63(11) 2_564 2_564 ? 
Si2 S4 Na17 126.81(14) . 4_454 ? 
Na7 S4 Na17 72.08(12) 2_564 4_454 ? 
Na15 S4 Na17 69.95(14) 3_455 4_454 ? 
Na8 S4 Na17 146.26(14) 2_564 4_454 ? 
Na3 S4 Na17 119.26(15) 2_564 4_454 ? 
Si2 S4 Na10 84.17(11) . . ? 
Na7 S4 Na10 72.96(11) 2_564 . ? 
Na15 S4 Na10 143.36(16) 3_455 . ? 
Na8 S4 Na10 74.43(11) 2_564 . ? 
Na3 S4 Na10 140.38(14) 2_564 . ? 
Na17 S4 Na10 86.90(14) 4_454 . ? 
S6 Si1 S7 111.19(14) . 2_554 ? 
S6 Si1 S1 108.19(13) . . ? 
S7 Si1 S1 110.73(12) 2_554 . ? 
S6 Si1 S5 108.93(14) . . ? 
S7 Si1 S5 108.04(13) 2_554 . ? 
S1 Si1 S5 109.74(13) . . ? 
S6 Si1 Na18 171.54(14) . 3_445 ? 
S7 Si1 Na18 60.41(11) 2_554 3_445 ? 
S1 Si1 Na18 77.17(13) . 3_445 ? 
S5 Si1 Na18 74.46(13) . 3_445 ? 
S6 Si1 Na4 113.25(13) . 2_554 ? 
S7 Si1 Na4 58.55(11) 2_554 2_554 ? 
S1 Si1 Na4 54.20(10) . 2_554 ? 
S5 Si1 Na4 137.74(13) . 2_554 ? 
Na18 Si1 Na4 64.15(12) 3_445 2_554 ? 
S6 Si1 Na3 66.09(12) . . ? 
S7 Si1 Na3 161.46(14) 2_554 . ? 
S1 Si1 Na3 86.96(11) . . ? 
S5 Si1 Na3 58.70(12) . . ? 
Na18 Si1 Na3 121.42(12) 3_445 . ? 
Na4 Si1 Na3 139.96(12) 2_554 . ? 
S6 Si1 Na11 52.73(10) . . ? 
S7 Si1 Na11 64.70(10) 2_554 . ? 
S1 Si1 Na11 148.40(13) . . ? 
S5 Si1 Na11 100.97(11) . . ? 
Na18 Si1 Na11 119.42(12) 3_445 . ? 
Na4 Si1 Na11 106.22(11) 2_554 . ? 
Na3 Si1 Na11 103.24(11) . . ? 
S6 Si1 Na6 62.64(13) . . ? 
S7 Si1 Na6 61.22(12) 2_554 . ? 
S1 Si1 Na6 92.54(13) . . ? 
S5 Si1 Na6 157.70(14) . . ? 
Na18 Si1 Na6 111.25(13) 3_445 . ? 
Na4 Si1 Na6 56.16(12) 2_554 . ? 
Na3 Si1 Na6 125.66(14) . . ? 
Na11 Si1 Na6 57.08(11) . . ? 
S6 Si1 Na12 107.67(13) . . ? 
S7 Si1 Na12 56.97(13) 2_554 . ? 
S1 Si1 Na12 144.06(13) . . ? 
S5 Si1 Na12 55.11(11) . . ? 
Na18 Si1 Na12 67.52(14) 3_445 . ? 
Na4 Si1 Na12 112.00(14) 2_554 . ? 
Na3 Si1 Na12 105.45(14) . . ? 
Na11 Si1 Na12 62.32(10) . . ? 
Na6 Si1 Na12 105.95(13) . . ? 
S3 Si2 S9 109.45(12) . . ? 
S3 Si2 S16 111.23(14) . 3_455 ? 
S9 Si2 S16 107.82(13) . 3_455 ? 
S3 Si2 S4 108.28(12) . . ? 
S9 Si2 S4 108.79(12) . . ? 
S16 Si2 S4 111.22(13) 3_455 . ? 
S3 Si2 Na5 60.35(10) . . ? 
S9 Si2 Na5 73.53(11) . . ? 
S16 Si2 Na5 170.79(13) 3_455 . ? 
S4 Si2 Na5 76.29(10) . . ? 
S3 Si2 Na16 63.81(10) . 3_455 ? 
S9 Si2 Na16 148.07(13) . 3_455 ? 
S16 Si2 Na16 54.16(10) 3_455 3_455 ? 
S4 Si2 Na16 102.72(11) . 3_455 ? 
Na5 Si2 Na16 120.02(11) . 3_455 ? 
S3 Si2 Na8 163.47(13) . 2_564 ? 
S9 Si2 Na8 86.40(12) . 2_564 ? 
S16 Si2 Na8 66.31(12) 3_455 2_564 ? 
S4 Si2 Na8 60.41(10) . 2_564 ? 
Na5 Si2 Na8 122.86(11) . 2_564 ? 
Na16 Si2 Na8 105.23(11) 3_455 2_564 ? 
S3 Si2 Na7 59.78(10) . . ? 
S9 Si2 Na7 51.18(9) . . ? 
S16 Si2 Na7 114.04(12) 3_455 . ? 
S4 Si2 Na7 134.35(12) . . ? 
Na5 Si2 Na7 59.32(8) . . ? 
Na16 Si2 Na7 107.99(10) 3_455 . ? 
Na8 Si2 Na7 136.70(11) 2_564 . ? 
S3 Si2 Na17 60.74(12) . 3_455 ? 
S9 Si2 Na17 93.14(12) . 3_455 ? 
S16 Si2 Na17 61.57(13) 3_455 3_455 ? 
S4 Si2 Na17 158.00(13) . 3_455 ? 
Na5 Si2 Na17 109.45(11) . 3_455 ? 
Na16 Si2 Na17 55.66(11) 3_455 3_455 ? 
Na8 Si2 Na17 124.90(13) 2_564 3_455 ? 
Na7 Si2 Na17 59.46(10) . 3_455 ? 
S3 Si2 Na15 60.14(13) . 3_455 ? 
S9 Si2 Na15 144.64(13) . 3_455 ? 
S16 Si2 Na15 107.32(12) 3_455 3_455 ? 
S4 Si2 Na15 53.47(11) . 3_455 ? 
Na5 Si2 Na15 72.44(11) . 3_455 ? 
Na16 Si2 Na15 62.06(10) 3_455 3_455 ? 
Na8 Si2 Na15 104.22(13) 2_564 3_455 ? 
Na7 Si2 Na15 115.52(13) . 3_455 ? 
Na17 Si2 Na15 106.93(14) 3_455 3_455 ? 
S8 Na5 S3 150.42(16) . . ? 
S8 Na5 S2 87.20(11) . . ? 
S3 Na5 S2 106.67(13) . . ? 
S8 Na5 S6 120.09(15) . . ? 
S3 Na5 S6 85.83(11) . . ? 
S2 Na5 S6 93.17(13) . . ? 
S8 Na5 Na6 66.68(14) . . ? 
S3 Na5 Na6 142.89(16) . . ? 
S2 Na5 Na6 63.32(13) . . ? 
S6 Na5 Na6 60.67(12) . . ? 
S8 Na5 Si2 111.73(13) . . ? 
S3 Na5 Si2 40.24(8) . . ? 
S2 Na5 Si2 132.80(14) . . ? 
S6 Na5 Si2 110.94(11) . . ? 
Na6 Na5 Si2 163.74(15) . . ? 
S8 Na5 Na7 127.02(14) . . ? 
S3 Na5 Na7 57.23(9) . . ? 
S2 Na5 Na7 137.66(14) . . ? 
S6 Na5 Na7 50.31(9) . . ? 
Na6 Na5 Na7 104.40(14) . . ? 
Si2 Na5 Na7 62.86(9) . . ? 
S8 Na5 S9 94.16(12) . . ? 
S3 Na5 S9 67.87(10) . . ? 
S2 Na5 S9 170.05(15) . . ? 
S6 Na5 S9 94.66(10) . . ? 
Na6 Na5 S9 126.16(15) . . ? 
Si2 Na5 S9 37.92(7) . . ? 
Na7 Na5 S9 47.19(8) . . ? 
S8 Na5 Na17 61.09(12) . 4_454 ? 
S3 Na5 Na17 102.09(15) . 4_454 ? 
S2 Na5 Na17 61.63(11) . 4_454 ? 
S6 Na5 Na17 154.76(16) . 4_454 ? 
Na6 Na5 Na17 102.85(16) . 4_454 ? 
Si2 Na5 Na17 89.42(13) . 4_454 ? 
Na7 Na5 Na17 152.28(17) . 4_454 ? 
S9 Na5 Na17 110.55(13) . 4_454 ? 
S8 Na5 Na2 135.71(16) . . ? 
S3 Na5 Na2 70.35(12) . . ? 
S2 Na5 Na2 53.87(10) . . ? 
S6 Na5 Na2 52.54(9) . . ? 
Na6 Na5 Na2 76.25(15) . . ? 
Si2 Na5 Na2 110.57(13) . . ? 
Na7 Na5 Na2 84.28(11) . . ? 
S9 Na5 Na2 128.00(12) . . ? 
Na17 Na5 Na2 107.23(14) 4_454 . ? 
S8 Na5 Na10 50.29(9) . . ? 
S3 Na5 Na10 103.56(13) . . ? 
S2 Na5 Na10 130.31(11) . . ? 
S6 Na5 Na10 127.73(13) . . ? 
Na6 Na5 Na10 109.41(15) . . ? 
Si2 Na5 Na10 63.35(10) . . ? 
Na7 Na5 Na10 91.94(12) . . ? 
S9 Na5 Na10 46.94(9) . . ? 
Na17 Na5 Na10 74.16(12) 4_454 . ? 
Na2 Na5 Na10 173.88(16) . . ? 
S8 Na5 Na15 112.20(13) . 3_455 ? 
S3 Na5 Na15 49.50(10) . 3_455 ? 
S2 Na5 Na15 76.58(11) . 3_455 ? 
S6 Na5 Na15 126.09(15) . 3_455 ? 
Na6 Na5 Na15 139.89(15) . 3_455 ? 
Si2 Na5 Na15 56.32(9) . 3_455 ? 
Na7 Na5 Na15 105.98(12) . 3_455 ? 
S9 Na5 Na15 93.82(11) . 3_455 ? 
Na17 Na5 Na15 53.21(13) 4_454 3_455 ? 
Na2 Na5 Na15 81.35(13) . 3_455 ? 
Na10 Na5 Na15 95.14(13) . 3_455 ? 
Si1 S5 Na4 154.01(16) . . ? 
Si1 S5 Na12 86.74(12) . . ? 
Na4 S5 Na12 119.15(16) . . ? 
Si1 S5 Na3 82.27(14) . . ? 
Na4 S5 Na3 78.13(15) . . ? 
Na12 S5 Na3 141.98(16) . . ? 
Si1 S5 Na8 102.64(14) . . ? 
Na4 S5 Na8 85.90(14) . . ? 
Na12 S5 Na8 78.76(15) . . ? 
Na3 S5 Na8 68.48(11) . . ? 
Si1 S5 Na6 126.38(15) . 2 ? 
Na4 S5 Na6 67.15(14) . 2 ? 
Na12 S5 Na6 69.15(14) . 2 ? 
Na3 S5 Na6 143.67(16) . 2 ? 
Na8 S5 Na6 117.41(14) . 2 ? 
Si1 S5 Na1 83.72(11) . 2 ? 
Na4 S5 Na1 74.89(12) . 2 ? 
Na12 S5 Na1 139.70(17) . 2 ? 
Na3 S5 Na1 75.04(11) . 2 ? 
Na8 S5 Na1 141.54(13) . 2 ? 
Na6 S5 Na1 85.58(14) 2 2 ? 
Si1 S5 Na18 67.03(10) . 3_445 ? 
Na4 S5 Na18 115.81(14) . 3_445 ? 
Na12 S5 Na18 73.21(16) . 3_445 ? 
Na3 S5 Na18 132.80(14) . 3_445 ? 
Na8 S5 Na18 150.46(13) . 3_445 ? 
Na6 S5 Na18 60.45(14) 2 3_445 ? 
Na1 S5 Na18 67.00(11) 2 3_445 ? 
Si1 S6 Na7 146.75(16) . . ? 
Si1 S6 Na11 88.47(13) . . ? 
Na7 S6 Na11 83.69(13) . . ? 
Si1 S6 Na2 89.47(14) . . ? 
Na7 S6 Na2 110.48(14) . . ? 
Na11 S6 Na2 155.27(16) . . ? 
Si1 S6 Na5 140.10(15) . . ? 
Na7 S6 Na5 72.69(12) . . ? 
Na11 S6 Na5 92.41(14) . . ? 
Na2 S6 Na5 73.75(13) . . ? 
Si1 S6 Na6 79.43(14) . . ? 
Na7 S6 Na6 126.13(16) . . ? 
Na11 S6 Na6 68.07(13) . . ? 
Na2 S6 Na6 87.33(15) . . ? 
Na5 S6 Na6 64.18(14) . . ? 
Si1 S6 Na3 76.06(13) . . ? 
Na7 S6 Na3 83.89(13) . . ? 
Na11 S6 Na3 128.77(14) . . ? 
Na2 S6 Na3 74.30(12) . . ? 
Na5 S6 Na3 130.01(13) . . ? 
Na6 S6 Na3 149.28(15) . . ? 
S11 Na6 S7 83.53(15) . 2_554 ? 
S11 Na6 S5 102.85(16) . 2_554 ? 
S7 Na6 S5 91.84(16) 2_554 2_554 ? 
S11 Na6 S6 105.58(16) . . ? 
S7 Na6 S6 70.38(12) 2_554 . ? 
S5 Na6 S6 144.2(2) 2_554 . ? 
S11 Na6 Na5 102.01(18) . . ? 
S7 Na6 Na5 124.86(17) 2_554 . ? 
S5 Na6 Na5 137.50(19) 2_554 . ? 
S6 Na6 Na5 55.14(11) . . ? 
S11 Na6 Na4 123.8(2) . 2_554 ? 
S7 Na6 Na4 55.31(12) 2_554 2_554 ? 
S5 Na6 Na4 50.15(11) 2_554 2_554 ? 
S6 Na6 Na4 95.31(15) . 2_554 ? 
Na5 Na6 Na4 131.8(2) . 2_554 ? 
S11 Na6 S2 142.8(2) . . ? 
S7 Na6 S2 132.74(18) 2_554 . ? 
S5 Na6 S2 86.42(14) 2_554 . ? 
S6 Na6 S2 84.04(14) . . ? 
Na5 Na6 S2 53.77(12) . . ? 
Na4 Na6 S2 89.95(16) 2_554 . ? 
S11 Na6 Na18 100.07(17) . 4_454 ? 
S7 Na6 Na18 155.4(2) 2_554 4_454 ? 
S5 Na6 Na18 63.57(12) 2_554 4_454 ? 
S6 Na6 Na18 130.4(2) . 4_454 ? 
Na5 Na6 Na18 78.52(15) . 4_454 ? 
Na4 Na6 Na18 104.62(17) 2_554 4_454 ? 
S2 Na6 Na18 51.70(12) . 4_454 ? 
S11 Na6 Na11 55.88(12) . . ? 
S7 Na6 Na11 60.05(13) 2_554 . ? 
S5 Na6 Na11 144.3(2) 2_554 . ? 
S6 Na6 Na11 50.52(11) . . ? 
Na5 Na6 Na11 77.98(15) . . ? 
Na4 Na6 Na11 114.11(18) 2_554 . ? 
S2 Na6 Na11 128.40(19) . . ? 
Na18 Na6 Na11 141.2(2) 4_454 . ? 
S11 Na6 S8 68.67(12) . . ? 
S7 Na6 S8 147.98(19) 2_554 . ? 
S5 Na6 S8 109.12(15) 2_554 . ? 
S6 Na6 S8 101.32(16) . . ? 
Na5 Na6 S8 51.14(11) . . ? 
Na4 Na6 S8 155.51(18) 2_554 . ? 
S2 Na6 S8 74.20(13) . . ? 
Na18 Na6 S8 50.90(11) 4_454 . ? 
Na11 Na6 S8 90.36(16) . . ? 
S11 Na6 Na12 52.02(11) . 2_554 ? 
S7 Na6 Na12 96.49(19) 2_554 2_554 ? 
S5 Na6 Na12 52.27(11) 2_554 2_554 ? 
S6 Na6 Na12 156.2(2) . 2_554 ? 
Na5 Na6 Na12 130.2(2) . 2_554 ? 
Na4 Na6 Na12 92.80(18) 2_554 2_554 ? 
S2 Na6 Na12 118.33(18) . 2_554 ? 
Na18 Na6 Na12 68.22(15) 4_454 2_554 ? 
Na11 Na6 Na12 105.87(17) . 2_554 ? 
S8 Na6 Na12 79.11(16) . 2_554 ? 
S11 Na6 Si1 110.09(16) . . ? 
S7 Na6 Si1 38.16(8) 2_554 . ? 
S5 Na6 Si1 110.94(17) 2_554 . ? 
S6 Na6 Si1 37.93(8) . . ? 
Na5 Na6 Si1 91.84(14) . . ? 
Na4 Na6 Si1 61.04(11) 2_554 . ? 
S2 Na6 Si1 99.50(14) . . ? 
Na18 Na6 Si1 149.7(2) 4_454 . ? 
Na11 Na6 Si1 61.33(12) . . ? 
S8 Na6 Si1 138.92(17) . . ? 
Na12 Na6 Si1 134.4(2) 2_554 . ? 
S6 Na7 S9 119.75(15) . . ? 
S6 Na7 S4 101.86(14) . 2_565 ? 
S9 Na7 S4 137.32(14) . 2_565 ? 
S6 Na7 S3 88.14(12) . . ? 
S9 Na7 S3 76.31(10) . . ? 
S4 Na7 S3 97.29(12) 2_565 . ? 
S6 Na7 S10 96.61(11) . . ? 
S9 Na7 S10 89.97(12) . . ? 
S4 Na7 S10 94.58(11) 2_565 . ? 
S3 Na7 S10 166.03(14) . . ? 
S6 Na7 Na5 57.00(11) . . ? 
S9 Na7 Na5 67.32(11) . . ? 
S4 Na7 Na5 141.18(15) 2_565 . ? 
S3 Na7 Na5 54.13(10) . . ? 
S10 Na7 Na5 118.24(13) . . ? 
S6 Na7 Na17 131.52(17) . 3_455 ? 
S9 Na7 Na17 85.64(14) . 3_455 ? 
S4 Na7 Na17 57.81(12) 2_565 3_455 ? 
S3 Na7 Na17 56.41(12) . 3_455 ? 
S10 Na7 Na17 126.04(14) . 3_455 ? 
Na5 Na7 Na17 109.25(15) . 3_455 ? 
S6 Na7 Si2 112.48(13) . . ? 
S9 Na7 Si2 38.91(7) . . ? 
S4 Na7 Si2 118.00(12) 2_565 . ? 
S3 Na7 Si2 38.24(7) . . ? 
S10 Na7 Si2 128.51(13) . . ? 
Na5 Na7 Si2 57.82(10) . . ? 
Na17 Na7 Si2 60.70(11) 3_455 . ? 
S6 Na7 Na10 134.74(13) . 2_565 ? 
S9 Na7 Na10 94.32(12) . 2_565 ? 
S4 Na7 Na10 58.00(10) 2_565 2_565 ? 
S3 Na7 Na10 131.12(12) . 2_565 ? 
S10 Na7 Na10 51.44(9) . 2_565 ? 
Na5 Na7 Na10 160.14(15) . 2_565 ? 
Na17 Na7 Na10 75.29(13) 3_455 2_565 ? 
Si2 Na7 Na10 112.69(11) . 2_565 ? 
S6 Na7 Na8 72.14(12) . . ? 
S9 Na7 Na8 144.31(15) . . ? 
S4 Na7 Na8 54.99(10) 2_565 . ? 
S3 Na7 Na8 139.38(15) . . ? 
S10 Na7 Na8 54.41(9) . . ? 
Na5 Na7 Na8 128.01(14) . . ? 
Na17 Na7 Na8 112.15(15) 3_455 . ? 
Si2 Na7 Na8 172.84(13) . . ? 
Na10 Na7 Na8 63.20(11) 2_565 . ? 
S6 Na7 Na11 48.72(9) . . ? 
S9 Na7 Na11 95.22(13) . . ? 
S4 Na7 Na11 121.03(13) 2_565 . ? 
S3 Na7 Na11 124.69(12) . . ? 
S10 Na7 Na11 53.09(8) . . ? 
Na5 Na7 Na11 71.96(10) . . ? 
Na17 Na7 Na11 178.74(15) 3_455 . ? 
Si2 Na7 Na11 120.51(12) . . ? 
Na10 Na7 Na11 103.70(12) 2_565 . ? 
Na8 Na7 Na11 66.63(11) . . ? 
S6 Na7 Na14 105.33(11) . . ? 
S9 Na7 Na14 45.30(9) . . ? 
S4 Na7 Na14 134.36(14) 2_565 . ? 
S3 Na7 Na14 119.34(12) . . ? 
S10 Na7 Na14 46.73(9) . . ? 
Na5 Na7 Na14 84.42(12) . . ? 
Na17 Na7 Na14 120.15(14) 3_455 . ? 
Si2 Na7 Na14 83.94(10) . . ? 
Na10 Na7 Na14 76.91(11) 2_565 . ? 
Na8 Na7 Na14 100.30(12) . . ? 
Na11 Na7 Na14 60.12(9) . . ? 
Si1 S7 Na18 78.32(12) 2 4_455 ? 
Si1 S7 Na4 82.33(12) 2 . ? 
Na18 S7 Na4 74.91(15) 4_455 . ? 
Si1 S7 Na12 85.14(14) 2 2 ? 
Na18 S7 Na12 80.29(16) 4_455 2 ? 
Na4 S7 Na12 153.98(14) . 2 ? 
Si1 S7 Na13 146.35(12) 2 . ? 
Na18 S7 Na13 123.68(13) 4_455 . ? 
Na4 S7 Na13 125.43(13) . . ? 
Na12 S7 Na13 75.42(14) 2 . ? 
Si1 S7 Na6 80.62(13) 2 2 ? 
Na18 S7 Na6 136.71(17) 4_455 2 ? 
Na4 S7 Na6 65.07(14) . 2 ? 
Na12 S7 Na6 134.83(15) 2 2 ? 
Na13 S7 Na6 93.80(14) . 2 ? 
Si1 S7 Na11 77.50(11) 2 2 ? 
Na18 S7 Na11 144.11(15) 4_455 2 ? 
Na4 S7 Na11 126.97(13) . 2 ? 
Na12 S7 Na11 71.60(12) 2 2 ? 
Na13 S7 Na11 70.45(9) . 2 ? 
Na6 S7 Na11 63.53(12) 2 2 ? 
S12 Na8 S5 102.19(15) . . ? 
S12 Na8 S4 145.34(19) . 2_565 ? 
S5 Na8 S4 111.38(14) . 2_565 ? 
S12 Na8 S10 75.31(11) . . ? 
S5 Na8 S10 126.97(17) . . ? 
S4 Na8 S10 90.69(12) 2_565 . ? 
S12 Na8 S16 103.00(14) . 4_455 ? 
S5 Na8 S16 86.85(12) . 4_455 ? 
S4 Na8 S16 71.37(11) 2_565 4_455 ? 
S10 Na8 S16 146.05(18) . 4_455 ? 
S12 Na8 Na3 155.44(11) . . ? 
S5 Na8 Na3 55.20(9) . . ? 
S4 Na8 Na3 56.20(9) 2_565 . ? 
S10 Na8 Na3 124.49(9) . . ? 
S16 Na8 Na3 69.26(10) 4_455 . ? 
S12 Na8 Si2 116.02(16) . 2_565 ? 
S5 Na8 Si2 116.77(13) . 2_565 ? 
S4 Na8 Si2 39.89(8) 2_565 2_565 ? 
S10 Na8 Si2 110.89(14) . 2_565 ? 
S16 Na8 Si2 38.50(7) 4_455 2_565 ? 
Na3 Na8 Si2 73.14(9) . 2_565 ? 
S12 Na8 Si4 38.79(7) . . ? 
S5 Na8 Si4 112.12(14) . . ? 
S4 Na8 Si4 127.26(14) 2_565 . ? 
S10 Na8 Si4 38.51(7) . . ? 
S16 Na8 Si4 138.56(14) 4_455 . ? 
Na3 Na8 Si4 151.81(9) . . ? 
Si2 Na8 Si4 129.54(14) 2_565 . ? 
S12 Na8 Na7 130.09(16) . . ? 
S5 Na8 Na7 104.22(14) . . ? 
S4 Na8 Na7 49.38(9) 2_565 . ? 
S10 Na8 Na7 54.95(9) . . ? 
S16 Na8 Na7 119.94(13) 4_455 . ? 
Na3 Na8 Na7 70.39(9) . . ? 
Si2 Na8 Na7 88.01(11) 2_565 . ? 
Si4 Na8 Na7 91.76(12) . . ? 
S12 Na8 Na9 56.97(11) . 2_565 ? 
S5 Na8 Na9 112.16(15) . 2_565 ? 
S4 Na8 Na9 100.82(15) 2_565 2_565 ? 
S10 Na8 Na9 109.74(15) . 2_565 ? 
S16 Na8 Na9 49.52(10) 4_455 2_565 ? 
Na3 Na8 Na9 118.70(10) . 2_565 ? 
Si2 Na8 Na9 61.91(11) 2_565 2_565 ? 
Si4 Na8 Na9 89.07(11) . 2_565 ? 
Na7 Na8 Na9 140.26(17) . 2_565 ? 
S12 Na8 Na10 94.28(14) . 2_565 ? 
S5 Na8 Na10 161.51(15) . 2_565 ? 
S4 Na8 Na10 54.29(10) 2_565 2_565 ? 
S10 Na8 Na10 49.50(9) . 2_565 ? 
S16 Na8 Na10 97.67(14) 4_455 2_565 ? 
Na3 Na8 Na10 109.65(9) . 2_565 ? 
Si2 Na8 Na10 61.49(10) 2_565 2_565 ? 
Si4 Na8 Na10 76.00(11) . 2_565 ? 
Na7 Na8 Na10 58.02(10) . 2_565 ? 
Na9 Na8 Na10 83.84(14) 2_565 2_565 ? 
S12 Na8 Na12 59.74(11) . . ? 
S5 Na8 Na12 49.39(11) . . ? 
S4 Na8 Na12 153.56(16) 2_565 . ? 
S10 Na8 Na12 90.30(12) . . ? 
S16 Na8 Na12 118.66(14) 4_455 . ? 
Na3 Na8 Na12 102.45(10) . . ? 
Si2 Na8 Na12 157.12(15) 2_565 . ? 
Si4 Na8 Na12 63.30(10) . . ? 
Na7 Na8 Na12 112.06(14) . . ? 
Na9 Na8 Na12 103.68(14) 2_565 . ? 
Na10 Na8 Na12 138.23(14) 2_565 . ? 
Si3 S8 Na10 88.11(11) . . ? 
Si3 S8 Na5 120.85(12) . . ? 
Na10 S8 Na5 79.28(12) . . ? 
Si3 S8 Na18 115.75(14) . 4_454 ? 
Na10 S8 Na18 155.30(15) . 4_454 ? 
Na5 S8 Na18 92.61(13) . 4_454 ? 
Si3 S8 Na9 84.91(11) . 2_564 ? 
Na10 S8 Na9 102.56(15) . 2_564 ? 
Na5 S8 Na9 154.23(12) . 2_564 ? 
Na18 S8 Na9 74.94(14) 4_454 2_564 ? 
Si3 S8 Na17 169.21(15) . 4_454 ? 
Na10 S8 Na17 88.92(13) . 4_454 ? 
Na5 S8 Na17 68.66(12) . 4_454 ? 
Na18 S8 Na17 66.44(14) 4_454 4_454 ? 
Na9 S8 Na17 85.62(13) 2_564 4_454 ? 
Si3 S8 Na6 85.12(13) . . ? 
Na10 S8 Na6 129.30(13) . . ? 
Na5 S8 Na6 62.19(13) . . ? 
Na18 S8 Na6 63.08(15) 4_454 . ? 
Na9 S8 Na6 126.63(15) 2_564 . ? 
Na17 S8 Na6 104.73(15) 4_454 . ? 
Si2 S9 Na7 89.91(12) . . ? 
Si2 S9 Na14 171.73(15) . . ? 
Na7 S9 Na14 89.87(13) . . ? 
Si2 S9 Na10 93.19(12) . . ? 
Na7 S9 Na10 131.38(14) . . ? 
Na14 S9 Na10 80.79(13) . . ? 
Si2 S9 Na9 87.98(13) . . ? 
Na7 S9 Na9 112.39(13) . . ? 
Na14 S9 Na9 99.74(12) . . ? 
Na10 S9 Na9 116.20(14) . . ? 
Si2 S9 Na5 68.55(11) . . ? 
Na7 S9 Na5 65.49(10) . . ? 
Na14 S9 Na5 103.91(11) . . ? 
Na10 S9 Na5 70.76(11) . . ? 
Na9 S9 Na5 156.20(14) . . ? 
S13 Na9 S16 150.5(2) . 3_455 ? 
S13 Na9 S9 134.00(19) . . ? 
S16 Na9 S9 74.02(11) 3_455 . ? 
S13 Na9 S8 75.42(10) . 2_565 ? 
S16 Na9 S8 91.57(13) 3_455 2_565 ? 
S9 Na9 S8 101.66(14) . 2_565 ? 
S13 Na9 S12 83.92(11) . 2_564 ? 
S16 Na9 S12 101.94(13) 3_455 2_564 ? 
S9 Na9 S12 99.92(14) . 2_564 ? 
S8 Na9 S12 157.01(17) 2_565 2_564 ? 
S13 Na9 Si3 38.04(7) . 2_565 ? 
S16 Na9 Si3 126.89(15) 3_455 2_565 ? 
S9 Na9 Si3 120.49(15) . 2_565 ? 
S8 Na9 Si3 37.85(7) 2_565 2_565 ? 
S12 Na9 Si3 121.91(13) 2_564 2_565 ? 
S13 Na9 Na18 96.29(16) . 3_455 ? 
S16 Na9 Na18 56.21(13) 3_455 3_455 ? 
S9 Na9 Na18 117.58(15) . 3_455 ? 
S8 Na9 Na18 50.77(10) 2_565 3_455 ? 
S12 Na9 Na18 123.51(17) 2_564 3_455 ? 
Si3 Na9 Na18 74.14(13) 2_565 3_455 ? 
S13 Na9 Na8 130.82(15) . 2_564 ? 
S16 Na9 Na8 57.90(11) 3_455 2_564 ? 
S9 Na9 Na8 72.14(12) . 2_564 ? 
S8 Na9 Na8 149.47(15) 2_565 2_564 ? 
S12 Na9 Na8 47.43(9) 2_564 2_564 ? 
Si3 Na9 Na8 166.71(16) 2_565 2_564 ? 
Na18 Na9 Na8 104.52(15) 3_455 2_564 ? 
S13 Na9 Na13 49.60(11) . 2_564 ? 
S16 Na9 Na13 114.20(18) 3_455 2_564 ? 
S9 Na9 Na13 147.44(16) . 2_564 ? 
S8 Na9 Na13 109.26(15) 2_565 2_564 ? 
S12 Na9 Na13 48.19(10) 2_564 2_564 ? 
Si3 Na9 Na13 81.12(12) 2_565 2_564 ? 
Na18 Na9 Na13 90.51(16) 3_455 2_564 ? 
Na8 Na9 Na13 85.69(13) 2_564 2_564 ? 
S13 Na9 Na2 54.16(10) . 3 ? 
S16 Na9 Na2 146.63(10) 3_455 3 ? 
S9 Na9 Na2 95.03(18) . 3 ? 
S8 Na9 Na2 121.71(9) 2_565 3 ? 
S12 Na9 Na2 47.98(9) 2_564 3 ? 
Si3 Na9 Na2 86.03(8) 2_565 3 ? 
Na18 Na9 Na2 147.1(2) 3_455 3 ? 
Na8 Na9 Na2 88.81(10) 2_564 3 ? 
Na13 Na9 Na2 60.15(14) 2_564 3 ? 
S13 Na9 Na17 125.08(14) . 3_455 ? 
S16 Na9 Na17 47.50(11) 3_455 3_455 ? 
S9 Na9 Na17 69.21(11) . 3_455 ? 
S8 Na9 Na17 49.70(10) 2_565 3_455 ? 
S12 Na9 Na17 148.88(14) 2_564 3_455 ? 
Si3 Na9 Na17 87.43(11) 2_565 3_455 ? 
Na18 Na9 Na17 50.05(11) 3_455 3_455 ? 
Na8 Na9 Na17 101.90(13) 2_564 3_455 ? 
Na13 Na9 Na17 140.56(18) 2_564 3_455 ? 
Na2 Na9 Na17 156.6(2) 3 3_455 ? 
S9 Na10 S8 108.76(14) . . ? 
S9 Na10 S10 118.00(14) . 2_564 ? 
S8 Na10 S10 132.20(15) . 2_564 ? 
S9 Na10 S15 96.68(12) . . ? 
S8 Na10 S15 76.56(11) . . ? 
S10 Na10 S15 106.06(14) 2_564 . ? 
S9 Na10 S4 73.84(10) . . ? 
S8 Na10 S4 92.27(12) . . ? 
S10 Na10 S4 91.49(11) 2_564 . ? 
S15 Na10 S4 162.44(15) . . ? 
S9 Na10 Si3 109.81(12) . . ? 
S8 Na10 Si3 38.20(7) . . ? 
S10 Na10 Si3 123.91(13) 2_564 . ? 
S15 Na10 Si3 38.65(7) . . ? 
S4 Na10 Si3 130.04(13) . . ? 
S9 Na10 Na7 119.85(14) . 2_564 ? 
S8 Na10 Na7 92.58(12) . 2_564 ? 
S10 Na10 Na7 56.39(9) 2_564 2_564 ? 
S15 Na10 Na7 143.39(14) . 2_564 ? 
S4 Na10 Na7 49.04(8) . 2_564 ? 
Si3 Na10 Na7 119.99(12) . 2_564 ? 
S9 Na10 Na1 119.18(10) . 3 ? 
S8 Na10 Na1 110.12(9) . 3 ? 
S10 Na10 Na1 54.58(9) 2_564 3 ? 
S15 Na10 Na1 51.48(8) . 3 ? 
S4 Na10 Na1 146.07(9) . 3 ? 
Si3 Na10 Na1 77.75(7) . 3 ? 
Na7 Na10 Na1 103.07(9) 2_564 3 ? 
S9 Na10 Na14 48.63(10) . . ? 
S8 Na10 Na14 100.88(11) . . ? 
S10 Na10 Na14 116.73(13) 2_564 . ? 
S15 Na10 Na14 48.93(9) . . ? 
S4 Na10 Na14 122.28(14) . . ? 
Si3 Na10 Na14 75.36(8) . . ? 
Na7 Na10 Na14 164.65(13) 2_564 . ? 
Na1 Na10 Na14 79.31(10) 3 . ? 
S9 Na10 Na5 62.30(10) . . ? 
S8 Na10 Na5 50.43(9) . . ? 
S10 Na10 Na5 153.11(15) 2_564 . ? 
S15 Na10 Na5 100.42(12) . . ? 
S4 Na10 Na5 62.15(10) . . ? 
Si3 Na10 Na5 75.61(10) . . ? 
Na7 Na10 Na5 98.85(12) 2_564 . ? 
Na1 Na10 Na5 151.51(9) 3 . ? 
Na14 Na10 Na5 84.36(11) . . ? 
S9 Na10 Na8 72.50(12) . 2_564 ? 
S8 Na10 Na8 142.61(14) . 2_564 ? 
S10 Na10 Na8 53.56(9) 2_564 2_564 ? 
S15 Na10 Na8 140.80(14) . 2_564 ? 
S4 Na10 Na8 51.28(9) . 2_564 ? 
Si3 Na10 Na8 177.44(14) . 2_564 ? 
Na7 Na10 Na8 58.77(10) 2_564 2_564 ? 
Na1 Na10 Na8 100.22(9) 3 2_564 ? 
Na14 Na10 Na8 105.89(11) . 2_564 ? 
Na5 Na10 Na8 106.66(13) . 2_564 ? 
S9 Na10 Na17 103.49(14) . 4_454 ? 
S8 Na10 Na17 49.38(10) . 4_454 ? 
S10 Na10 Na17 107.47(12) 2_564 4_454 ? 
S15 Na10 Na17 125.78(13) . 4_454 ? 
S4 Na10 Na17 46.01(10) . 4_454 ? 
Si3 Na10 Na17 87.14(11) . 4_454 ? 
Na7 Na10 Na17 51.58(10) 2_564 4_454 ? 
Na1 Na10 Na17 137.30(10) 3 4_454 ? 
Na14 Na10 Na17 135.06(14) . 4_454 ? 
Na5 Na10 Na17 50.99(9) . 4_454 ? 
Na8 Na10 Na17 93.40(12) 2_564 4_454 ? 
S6 Na11 S14 142.93(17) . . ? 
S6 Na11 S11 115.28(13) . . ? 
S14 Na11 S11 94.10(12) . . ? 
S6 Na11 S10 96.54(13) . . ? 
S14 Na11 S10 74.63(9) . . ? 
S11 Na11 S10 135.32(16) . . ? 
S6 Na11 S7 73.46(11) . 2_554 ? 
S14 Na11 S7 90.66(13) . 2_554 ? 
S11 Na11 S7 80.83(11) . 2_554 ? 
S10 Na11 S7 140.75(15) . 2_554 ? 
S6 Na11 Na6 61.41(13) . . ? 
S14 Na11 Na6 135.28(17) . . ? 
S11 Na11 Na6 54.85(11) . . ? 
S10 Na11 Na6 150.02(16) . . ? 
S7 Na11 Na6 56.42(12) 2_554 . ? 
S6 Na11 Na16 162.80(14) . . ? 
S14 Na11 Na16 54.27(9) . . ? 
S11 Na11 Na16 52.46(9) . . ? 
S10 Na11 Na16 88.57(12) . . ? 
S7 Na11 Na16 112.29(17) 2_554 . ? 
Na6 Na11 Na16 107.27(13) . . ? 
S6 Na11 Si1 38.80(8) . . ? 
S14 Na11 Si1 112.02(14) . . ? 
S11 Na11 Si1 109.43(12) . . ? 
S10 Na11 Si1 114.91(12) . . ? 
S7 Na11 Si1 37.80(7) 2_554 . ? 
Na6 Na11 Si1 61.59(12) . . ? 
Na16 Na11 Si1 150.04(19) . . ? 
S6 Na11 Si4 119.30(14) . . ? 
S14 Na11 Si4 38.19(6) . . ? 
S11 Na11 Si4 125.42(12) . . ? 
S10 Na11 Si4 37.68(6) . . ? 
S7 Na11 Si4 114.55(13) 2_554 . ? 
Na6 Na11 Si4 170.88(18) . . ? 
Na16 Na11 Si4 74.08(8) . . ? 
Si1 Na11 Si4 112.65(12) . . ? 
S6 Na11 Na13 125.37(17) . 2_554 ? 
S14 Na11 Na13 54.93(11) . 2_554 ? 
S11 Na11 Na13 53.94(10) . 2_554 ? 
S10 Na11 Na13 129.39(13) . 2_554 ? 
S7 Na11 Na13 52.56(11) 2_554 2_554 ? 
Na6 Na11 Na13 80.37(14) . 2_554 ? 
Na16 Na11 Na13 60.24(13) . 2_554 ? 
Si1 Na11 Na13 89.90(13) . 2_554 ? 
Si4 Na11 Na13 92.87(12) . 2_554 ? 
S6 Na11 Na12 93.20(15) . . ? 
S14 Na11 Na12 52.50(10) . . ? 
S11 Na11 Na12 114.29(16) . . ? 
S10 Na11 Na12 93.04(14) . . ? 
S7 Na11 Na12 51.11(11) 2_554 . ? 
Na6 Na11 Na12 107.36(17) . . ? 
Na16 Na11 Na12 102.96(14) . . ? 
Si1 Na11 Na12 59.70(10) . . ? 
Si4 Na11 Na12 63.76(11) . . ? 
Na13 Na11 Na12 61.14(14) 2_554 . ? 
S6 Na11 Na7 47.59(10) . . ? 
S14 Na11 Na7 127.12(13) . . ? 
S11 Na11 Na7 130.21(14) . . ? 
S10 Na11 Na7 54.12(9) . . ? 
S7 Na11 Na7 119.75(13) 2_554 . ? 
Na6 Na11 Na7 96.93(14) . . ? 
Na16 Na11 Na7 127.66(18) . . ? 
Si1 Na11 Na7 82.25(10) . . ? 
Si4 Na11 Na7 88.95(10) . . ? 
Na13 Na11 Na7 172.03(17) 2_554 . ? 
Na12 Na11 Na7 113.12(15) . . ? 
S11 Na12 S5 111.20(16) 2 . ? 
S11 Na12 S14 113.46(15) 2 . ? 
S5 Na12 S14 129.25(18) . . ? 
S11 Na12 S7 131.9(2) 2 2_554 ? 
S5 Na12 S7 73.89(11) . 2_554 ? 
S14 Na12 S7 93.01(13) . 2_554 ? 
S11 Na12 Na15 58.25(11) 2 2 ? 
S5 Na12 Na15 157.63(14) . 2 ? 
S14 Na12 Na15 55.27(9) . 2 ? 
S7 Na12 Na15 128.31(13) 2_554 2 ? 
S11 Na12 S12 86.92(14) 2 . ? 
S5 Na12 S12 91.60(18) . . ? 
S14 Na12 S12 68.29(12) . . ? 
S7 Na12 S12 141.16(17) 2_554 . ? 
Na15 Na12 S12 69.20(10) 2 . ? 
S11 Na12 Na6 54.31(12) 2 2 ? 
S5 Na12 Na6 58.58(13) . 2 ? 
S14 Na12 Na6 165.01(19) . 2 ? 
S7 Na12 Na6 101.83(17) 2_554 2 ? 
Na15 Na12 Na6 112.20(12) 2 2 ? 
S12 Na12 Na6 100.50(17) . 2 ? 
S11 Na12 Si1 139.20(17) 2 . ? 
S5 Na12 Si1 38.16(8) . . ? 
S14 Na12 Si1 107.00(12) . . ? 
S7 Na12 Si1 37.90(7) 2_554 . ? 
Na15 Na12 Si1 160.83(9) 2 . ? 
S12 Na12 Si1 113.47(16) . . ? 
Na6 Na12 Si1 86.37(14) 2 . ? 
S11 Na12 Na11 162.62(17) 2 . ? 
S5 Na12 Na11 84.95(13) . . ? 
S14 Na12 Na11 49.17(9) . . ? 
S7 Na12 Na11 57.28(9) 2_554 . ? 
Na15 Na12 Na11 104.37(10) 2 . ? 
S12 Na12 Na11 86.21(14) . . ? 
Na6 Na12 Na11 142.85(17) 2 . ? 
Si1 Na12 Na11 57.98(9) . . ? 
S11 Na12 Na13 111.95(18) 2 2_554 ? 
S5 Na12 Na13 125.90(16) . 2_554 ? 
S14 Na12 Na13 53.35(10) . 2_554 ? 
S7 Na12 Na13 53.15(13) 2_554 2_554 ? 
Na15 Na12 Na13 75.57(12) 2 2_554 ? 
S12 Na12 Na13 121.58(14) . 2_554 ? 
Na6 Na12 Na13 136.1(2) 2 2_554 ? 
Si1 Na12 Na13 87.82(14) . 2_554 ? 
Na11 Na12 Na13 59.26(10) . 2_554 ? 
S11 Na12 Na8 119.31(19) 2 . ? 
S5 Na12 Na8 51.84(12) . . ? 
S14 Na12 Na8 85.27(15) . . ? 
S7 Na12 Na8 101.54(14) 2_554 . ? 
Na15 Na12 Na8 113.30(12) 2 . ? 
S12 Na12 Na8 45.49(10) . . ? 
Na6 Na12 Na8 93.77(17) 2 . ? 
Si1 Na12 Na8 68.18(11) . . ? 
Na11 Na12 Na8 65.10(12) . . ? 
Na13 Na12 Na8 123.89(13) 2_554 . ? 
S11 Na12 Na18 91.16(15) 2 3_445 ? 
S5 Na12 Na18 59.28(12) . 3_445 ? 
S14 Na12 Na18 139.92(18) . 3_445 ? 
S7 Na12 Na18 48.68(11) 2_554 3_445 ? 
Na15 Na12 Na18 134.87(13) 2 3_445 ? 
S12 Na12 Na18 147.79(18) . 3_445 ? 
Na6 Na12 Na18 54.09(13) 2 3_445 ? 
Si1 Na12 Na18 52.45(10) . 3_445 ? 
Na11 Na12 Na18 103.09(13) . 3_445 ? 
Na13 Na12 Na18 88.87(16) 2_554 3_445 ? 
Na8 Na12 Na18 110.56(14) . 3_445 ? 
Si4 S10 Na14 120.29(13) . . ? 
Si4 S10 Na10 120.30(11) . 2_565 ? 
Na14 S10 Na10 106.37(11) . 2_565 ? 
Si4 S10 Na1 83.09(11) . 4 ? 
Na14 S10 Na1 75.76(12) . 4 ? 
Na10 S10 Na1 74.05(9) 2_565 4 ? 
Si4 S10 Na11 83.99(10) . . ? 
Na14 S10 Na11 79.17(11) . . ? 
Na10 S10 Na11 142.99(12) 2_565 . ? 
Na1 S10 Na11 140.66(13) 4 . ? 
Si4 S10 Na8 80.72(10) . . ? 
Na14 S10 Na8 148.71(14) . . ? 
Na10 S10 Na8 76.94(12) 2_565 . ? 
Na1 S10 Na8 133.10(13) 4 . ? 
Na11 S10 Na8 80.59(13) . . ? 
Si4 S10 Na7 145.42(11) . . ? 
Na14 S10 Na7 80.68(13) . . ? 
Na10 S10 Na7 72.18(11) 2_565 . ? 
Na1 S10 Na7 130.82(12) 4 . ? 
Na11 S10 Na7 72.79(9) . . ? 
Na8 S10 Na7 70.64(11) . . ? 
Si3 S11 Na12 92.93(16) . 2_554 ? 
Si3 S11 Na16 92.56(12) . . ? 
Na12 S11 Na16 143.10(14) 2_554 . ? 
Si3 S11 Na6 97.45(15) . . ? 
Na12 S11 Na6 73.67(14) 2_554 . ? 
Na16 S11 Na6 141.36(14) . . ? 
Si3 S11 Na15 91.55(15) . . ? 
Na12 S11 Na15 67.03(11) 2_554 . ? 
Na16 S11 Na15 76.37(12) . . ? 
Na6 S11 Na15 140.05(15) . . ? 
Si3 S11 Na11 109.11(13) . . ? 
Na12 S11 Na11 138.70(15) 2_554 . ? 
Na16 S11 Na11 72.18(8) . . ? 
Na6 S11 Na11 69.26(12) . . ? 
Na15 S11 Na11 142.75(14) . . ? 
Si3 S11 Na13 164.38(15) . 2_554 ? 
Na12 S11 Na13 93.66(16) 2_554 2_554 ? 
Na16 S11 Na13 73.79(12) . 2_554 ? 
Na6 S11 Na13 97.98(16) . 2_554 ? 
Na15 S11 Na13 78.06(17) . 2_554 ? 
Na11 S11 Na13 74.44(12) . 2_554 ? 
S8 Si3 S13 110.81(12) . 2_564 ? 
S8 Si3 S11 108.67(13) . . ? 
S13 Si3 S11 109.01(12) 2_564 . ? 
S8 Si3 S15 111.42(12) . . ? 
S13 Si3 S15 108.82(11) 2_564 . ? 
S11 Si3 S15 108.04(12) . . ? 
S8 Si3 Na3 146.84(13) . 4_554 ? 
S13 Si3 Na3 53.05(10) 2_564 4_554 ? 
S11 Si3 Na3 104.28(12) . 4_554 ? 
S15 Si3 Na3 60.11(10) . 4_554 ? 
S8 Si3 Na10 53.69(9) . . ? 
S13 Si3 Na10 120.26(12) 2_564 . ? 
S11 Si3 Na10 130.72(12) . . ? 
S15 Si3 Na10 58.27(9) . . ? 
Na3 Si3 Na10 105.74(11) 4_554 . ? 
S8 Si3 Na9 57.25(10) . 2_564 ? 
S13 Si3 Na9 54.44(10) 2_564 2_564 ? 
S11 Si3 Na9 133.17(13) . 2_564 ? 
S15 Si3 Na9 118.71(12) . 2_564 ? 
Na3 Si3 Na9 96.82(12) 4_554 2_564 ? 
Na10 Si3 Na9 80.19(10) . 2_564 ? 
Si4 S12 Na8 88.48(12) . . ? 
Si4 S12 Na13 139.32(15) . . ? 
Na8 S12 Na13 126.24(16) . . ? 
Si4 S12 Na2 86.72(11) . 4 ? 
Na8 S12 Na2 134.35(16) . 4 ? 
Na13 S12 Na2 82.32(14) . 4 ? 
Si4 S12 Na9 138.32(13) . 2_565 ? 
Na8 S12 Na9 75.60(12) . 2_565 ? 
Na13 S12 Na9 77.18(13) . 2_565 ? 
Na2 S12 Na9 78.37(10) 4 2_565 ? 
Si4 S12 Na12 83.82(10) . . ? 
Na8 S12 Na12 74.77(13) . . ? 
Na13 S12 Na12 85.92(12) . . ? 
Na2 S12 Na12 149.13(15) 4 . ? 
Na9 S12 Na12 126.47(14) 2_565 . ? 
S12 Na13 S13 88.67(4) . 2_565 ? 
S12 Na13 S11 92.27(15) . 2 ? 
S13 Na13 S11 174.9(2) 2_565 2 ? 
S12 Na13 S14 174.6(2) . 2 ? 
S13 Na13 S14 91.99(15) 2_565 2 ? 
S11 Na13 S14 87.55(4) 2 2 ? 
S12 Na13 S7 95.78(15) . . ? 
S13 Na13 S7 92.70(15) 2_565 . ? 
S11 Na13 S7 82.25(13) 2 . ? 
S14 Na13 S7 89.55(14) 2 . ? 
S12 Na13 S3 92.96(15) . 4 ? 
S13 Na13 S3 94.26(15) 2_565 4 ? 
S11 Na13 S3 90.67(13) 2 4 ? 
S14 Na13 S3 81.63(12) 2 4 ? 
S7 Na13 S3 168.94(6) . 4 ? 
S12 Na13 Na16 125.02(18) . 2 ? 
S13 Na13 Na16 132.18(18) 2_565 2 ? 
S11 Na13 Na16 50.53(8) 2 2 ? 
S14 Na13 Na16 51.36(8) 2 2 ? 
S7 Na13 Na16 113.39(11) . 2 ? 
S3 Na13 Na16 55.73(10) 4 2 ? 
S12 Na13 Na11 134.18(18) . 2 ? 
S13 Na13 Na11 124.92(18) 2_565 2 ? 
S11 Na13 Na11 51.63(9) 2 2 ? 
S14 Na13 Na11 48.86(7) 2 2 ? 
S7 Na13 Na11 56.99(11) . 2 ? 
S3 Na13 Na11 111.96(11) 4 2 ? 
Na16 Na13 Na11 56.92(5) 2 2 ? 
S12 Na13 Na12 134.04(17) . 2 ? 
S13 Na13 Na12 65.57(13) 2_565 2 ? 
S11 Na13 Na12 110.51(14) 2 2 ? 
S14 Na13 Na12 50.71(12) 2 2 ? 
S7 Na13 Na12 51.43(11) . 2 ? 
S3 Na13 Na12 124.70(17) 4 2 ? 
Na16 Na13 Na12 99.49(13) 2 2 ? 
Na11 Na13 Na12 59.61(12) 2 2 ? 
S12 Na13 Na15 66.51(13) . 2 ? 
S13 Na13 Na15 134.79(17) 2_565 2 ? 
S11 Na13 Na15 49.84(11) 2 2 ? 
S14 Na13 Na15 109.56(12) 2 2 ? 
S7 Na13 Na15 125.47(17) . 2 ? 
S3 Na13 Na15 52.78(11) 4 2 ? 
Na16 Na13 Na15 58.55(11) 2 2 ? 
Na11 Na13 Na15 98.10(12) 2 2 ? 
Na12 Na13 Na15 156.30(6) 2 2 ? 
S12 Na13 Na9 54.63(9) . 2_565 ? 
S13 Na13 Na9 49.23(8) 2_565 2_565 ? 
S11 Na13 Na9 128.00(18) 2 2_565 ? 
S14 Na13 Na9 129.13(17) 2 2_565 ? 
S7 Na13 Na9 65.44(12) . 2_565 ? 
S3 Na13 Na9 125.47(13) 4 2_565 ? 
Na16 Na13 Na9 178.47(19) 2 2_565 ? 
Na11 Na13 Na9 122.05(19) 2 2_565 ? 
Na12 Na13 Na9 80.57(14) 2 2_565 ? 
Na15 Na13 Na9 121.13(13) 2 2_565 ? 
S12 Na13 Na2 49.13(8) . 4 ? 
S13 Na13 Na2 54.41(9) 2_565 4 ? 
S11 Na13 Na2 129.33(17) 2 4 ? 
S14 Na13 Na2 127.67(18) 2 4 ? 
S7 Na13 Na2 126.06(12) . 4 ? 
S3 Na13 Na2 64.97(12) 4 4 ? 
Na16 Na13 Na2 120.33(19) 2 4 ? 
Na11 Na13 Na2 176.28(19) 2 4 ? 
Na12 Na13 Na2 119.96(14) 2 4 ? 
Na15 Na13 Na2 81.72(14) 2 4 ? 
Na9 Na13 Na2 60.76(4) 2_565 4 ? 
S1 Na14 S9 128.39(6) 3 . ? 
S1 Na14 S15 96.16(17) 3 . ? 
S9 Na14 S15 104.40(16) . . ? 
S1 Na14 S10 103.63(16) 3 . ? 
S9 Na14 S10 95.17(17) . . ? 
S15 Na14 S10 133.89(6) . . ? 
S1 Na14 Na10 119.27(15) 3 . ? 
S9 Na14 Na10 50.59(11) . . ? 
S15 Na14 Na10 54.82(11) . . ? 
S10 Na14 Na10 135.82(18) . . ? 
S1 Na14 Na1 50.01(10) 3 4 ? 
S9 Na14 Na1 118.38(15) . 4 ? 
S15 Na14 Na1 136.12(18) . 4 ? 
S10 Na14 Na1 54.56(11) . 4 ? 
Na10 Na14 Na1 159.27(5) . 4 ? 
S1 Na14 Na11 136.88(14) 3 . ? 
S9 Na14 Na11 92.43(14) . . ? 
S15 Na14 Na11 84.43(9) . . ? 
S10 Na14 Na11 52.96(8) . . ? 
Na10 Na14 Na11 96.21(12) . . ? 
Na1 Na14 Na11 102.16(12) 4 . ? 
S1 Na14 Na7 141.97(16) 3 . ? 
S9 Na14 Na7 44.83(10) . . ? 
S15 Na14 Na7 121.80(15) . . ? 
S10 Na14 Na7 52.59(10) . . ? 
Na10 Na14 Na7 85.10(13) . . ? 
Na1 Na14 Na7 96.71(14) 4 . ? 
Na11 Na14 Na7 57.34(10) . . ? 
S1 Na14 Na16 92.91(14) 3 . ? 
S9 Na14 Na16 137.32(14) . . ? 
S15 Na14 Na16 54.38(8) . . ? 
S10 Na14 Na16 83.07(8) . . ? 
Na10 Na14 Na16 103.57(12) . . ? 
Na1 Na14 Na16 95.21(12) 4 . ? 
Na11 Na14 Na16 52.89(4) . . ? 
Na7 Na14 Na16 110.19(9) . . ? 
S1 Na14 Na4 44.06(10) 3 4_554 ? 
S9 Na14 Na4 142.62(16) . 4_554 ? 
S15 Na14 Na4 53.99(11) . 4_554 ? 
S10 Na14 Na4 121.97(15) . 4_554 ? 
Na10 Na14 Na4 97.53(14) . 4_554 ? 
Na1 Na14 Na4 84.34(13) 4 4_554 ? 
Na11 Na14 Na4 112.47(11) . 4_554 ? 
Na7 Na14 Na4 169.78(6) . 4_554 ? 
Na16 Na14 Na4 59.60(10) . 4_554 ? 
Si3 S13 Na3 88.13(13) 2_565 3 ? 
Si3 S13 Na9 87.53(11) 2_565 . ? 
Na3 S13 Na9 135.90(17) 3 . ? 
Si3 S13 Na13 137.94(15) 2_565 2_564 ? 
Na3 S13 Na13 127.17(16) 3 2_564 ? 
Na9 S13 Na13 81.16(13) . 2_564 ? 
Si3 S13 Na2 139.37(13) 2_565 3 ? 
Na3 S13 Na2 76.95(13) 3 3 ? 
Na9 S13 Na2 78.28(10) . 3 ? 
Na13 S13 Na2 77.49(13) 2_564 3 ? 
Si3 S13 Na15 83.39(12) 2_565 2_565 ? 
Na3 S13 Na15 73.09(13) 3 2_565 ? 
Na9 S13 Na15 149.37(16) . 2_565 ? 
Na13 S13 Na15 86.20(12) 2_564 2_565 ? 
Na2 S13 Na15 125.94(14) 3 2_565 ? 
S12 Si4 S2 110.98(11) . 4 ? 
S12 Si4 S10 109.81(11) . . ? 
S2 Si4 S10 112.22(11) 4 . ? 
S12 Si4 S14 107.86(11) . . ? 
S2 Si4 S14 108.13(12) 4 . ? 
S10 Si4 S14 107.68(11) . . ? 
S12 Si4 Na8 52.73(9) . . ? 
S2 Si4 Na8 146.97(13) 4 . ? 
S10 Si4 Na8 60.77(9) . . ? 
S14 Si4 Na8 104.54(12) . . ? 
S12 Si4 Na1 121.68(11) . 4 ? 
S2 Si4 Na1 54.08(9) 4 4 ? 
S10 Si4 Na1 58.71(9) . 4 ? 
S14 Si4 Na1 130.43(11) . 4 ? 
Na8 Si4 Na1 106.34(11) . 4 ? 
S12 Si4 Na2 55.25(10) . 4 ? 
S2 Si4 Na2 56.92(10) 4 4 ? 
S10 Si4 Na2 119.23(11) . 4 ? 
S14 Si4 Na2 133.04(12) . 4 ? 
Na8 Si4 Na2 96.54(11) . 4 ? 
Na1 Si4 Na2 80.13(10) 4 4 ? 
S12 Si4 Na11 109.73(11) . . ? 
S2 Si4 Na11 138.71(12) 4 . ? 
S10 Si4 Na11 58.33(9) . . ? 
S14 Si4 Na11 51.59(9) . . ? 
Na8 Si4 Na11 68.45(10) . . ? 
Na1 Si4 Na11 107.84(10) 4 . ? 
Na2 Si4 Na11 164.31(11) 4 . ? 
Si4 S14 Na11 90.21(12) . . ? 
Si4 S14 Na15 95.53(15) . 2 ? 
Na11 S14 Na15 144.83(15) . 2 ? 
Si4 S14 Na16 110.72(12) . . ? 
Na11 S14 Na16 73.57(10) . . ? 
Na15 S14 Na16 134.60(15) 2 . ? 
Si4 S14 Na17 96.43(14) . . ? 
Na11 S14 Na17 140.82(16) . . ? 
Na15 S14 Na17 72.99(15) 2 . ? 
Na16 S14 Na17 67.95(13) . . ? 
Si4 S14 Na12 94.20(15) . . ? 
Na11 S14 Na12 78.33(12) . . ? 
Na15 S14 Na12 66.68(10) 2 . ? 
Na16 S14 Na12 142.02(14) . . ? 
Na17 S14 Na12 139.05(15) . . ? 
Si4 S14 Na13 164.49(15) . 2_554 ? 
Na11 S14 Na13 76.21(13) . 2_554 ? 
Na15 S14 Na13 91.52(16) 2 2_554 ? 
Na16 S14 Na13 72.96(12) . 2_554 ? 
Na17 S14 Na13 98.84(16) . 2_554 ? 
Na12 S14 Na13 75.94(16) . 2_554 ? 
Si3 S15 Na14 120.31(13) . . ? 
Si3 S15 Na1 120.18(12) . 3 ? 
Na14 S15 Na1 106.81(12) . 3 ? 
Si3 S15 Na10 83.08(11) . . ? 
Na14 S15 Na10 76.26(12) . . ? 
Na1 S15 Na10 74.09(10) 3 . ? 
Si3 S15 Na3 80.92(11) . 4_554 ? 
Na14 S15 Na3 147.80(15) . 4_554 ? 
Na1 S15 Na3 77.14(12) 3 4_554 ? 
Na10 S15 Na3 133.64(14) . 4_554 ? 
Si3 S15 Na16 82.90(10) . . ? 
Na14 S15 Na16 80.27(10) . . ? 
Na1 S15 Na16 142.89(12) 3 . ? 
Na10 S15 Na16 141.40(12) . . ? 
Na3 S15 Na16 78.79(12) 4_554 . ? 
Si3 S15 Na4 145.04(12) . 4_554 ? 
Na14 S15 Na4 82.15(13) . 4_554 ? 
Na1 S15 Na4 70.60(11) 3 4_554 ? 
Na10 S15 Na4 130.65(12) . 4_554 ? 
Na3 S15 Na4 68.86(11) 4_554 4_554 ? 
Na16 S15 Na4 74.57(10) . 4_554 ? 
S14 Na15 S4 111.14(17) 2_554 3_545 ? 
S14 Na15 S11 112.71(16) 2_554 . ? 
S4 Na15 S11 133.02(16) 3_545 . ? 
S14 Na15 S3 127.9(2) 2_554 3_545 ? 
S4 Na15 S3 73.75(12) 3_545 3_545 ? 
S11 Na15 S3 91.93(15) . 3_545 ? 
S14 Na15 Na12 58.05(10) 2_554 2_554 ? 
S4 Na15 Na12 159.21(16) 3_545 2_554 ? 
S11 Na15 Na12 54.72(9) . 2_554 ? 
S3 Na15 Na12 127.03(14) 3_545 2_554 ? 
S14 Na15 S13 88.87(15) 2_554 2_564 ? 
S4 Na15 S13 94.90(18) 3_545 2_564 ? 
S11 Na15 S13 70.15(12) . 2_564 ? 
S3 Na15 S13 143.23(15) 3_545 2_564 ? 
Na12 Na15 S13 68.57(11) 2_554 2_564 ? 
S14 Na15 Na17 54.02(12) 2_554 2_554 ? 
S4 Na15 Na17 58.36(13) 3_545 2_554 ? 
S11 Na15 Na17 166.13(18) . 2_554 ? 
S3 Na15 Na17 99.91(17) 3_545 2_554 ? 
Na12 Na15 Na17 111.73(12) 2_554 2_554 ? 
S13 Na15 Na17 103.38(19) 2_564 2_554 ? 
S14 Na15 Si2 138.44(17) 2_554 3_545 ? 
S4 Na15 Si2 38.99(7) 3_545 3_545 ? 
S11 Na15 Si2 107.12(13) . 3_545 ? 
S3 Na15 Si2 37.60(7) 3_545 3_545 ? 
Na12 Na15 Si2 160.01(12) 2_554 3_545 ? 
S13 Na15 Si2 116.02(15) 2_564 3_545 ? 
Na17 Na15 Si2 86.71(14) 2_554 3_545 ? 
S14 Na15 Na16 162.07(19) 2_554 . ? 
S4 Na15 Na16 86.79(12) 3_545 . ? 
S11 Na15 Na16 50.53(9) . . ? 
S3 Na15 Na16 55.05(10) 3_545 . ? 
Na12 Na15 Na16 105.12(10) 2_554 . ? 
S13 Na15 Na16 90.15(13) 2_564 . ? 
Na17 Na15 Na16 143.15(17) 2_554 . ? 
Si2 Na15 Na16 56.76(9) 3_545 . ? 
S14 Na15 Na3 123.4(2) 2_554 4_554 ? 
S4 Na15 Na3 54.10(12) 3_545 4_554 ? 
S11 Na15 Na3 87.42(14) . 4_554 ? 
S3 Na15 Na3 101.83(14) 3_545 4_554 ? 
Na12 Na15 Na3 114.45(12) 2_554 4_554 ? 
S13 Na15 Na3 47.52(11) 2_564 4_554 ? 
Na17 Na15 Na3 97.11(17) 2_554 4_554 ? 
Si2 Na15 Na3 68.68(11) 3_545 4_554 ? 
Na16 Na15 Na3 67.10(13) . 4_554 ? 
S14 Na15 Na13 108.65(17) 2_554 2_554 ? 
S4 Na15 Na13 125.16(18) 3_545 2_554 ? 
S11 Na15 Na13 52.10(11) . 2_554 ? 
S3 Na15 Na13 52.08(13) 3_545 2_554 ? 
Na12 Na15 Na13 75.44(12) 2_554 2_554 ? 
S13 Na15 Na13 122.16(15) 2_564 2_554 ? 
Na17 Na15 Na13 131.93(19) 2_554 2_554 ? 
Si2 Na15 Na13 86.55(15) 3_545 2_554 ? 
Na16 Na15 Na13 57.45(10) . 2_554 ? 
Na3 Na15 Na13 124.01(14) 4_554 2_554 ? 
S14 Na15 Na5 90.59(13) 2_554 3_545 ? 
S4 Na15 Na5 58.44(11) 3_545 3_545 ? 
S11 Na15 Na5 135.6(2) . 3_545 ? 
S3 Na15 Na5 46.03(9) 3_545 3_545 ? 
Na12 Na15 Na5 133.62(11) 2_554 3_545 ? 
S13 Na15 Na5 150.95(18) 2_564 3_545 ? 
Na17 Na15 Na5 54.47(13) 2_554 3_545 ? 
Si2 Na15 Na5 51.24(9) 3_545 3_545 ? 
Na16 Na15 Na5 98.84(13) . 3_545 ? 
Na3 Na15 Na5 111.32(14) 4_554 3_545 ? 
Na13 Na15 Na5 85.38(15) 2_554 3_545 ? 
S16 Na16 S11 144.21(15) . . ? 
S16 Na16 S14 117.41(15) . . ? 
S11 Na16 S14 94.75(11) . . ? 
S16 Na16 S3 75.95(10) . 3_545 ? 
S11 Na16 S3 93.68(12) . 3_545 ? 
S14 Na16 S3 83.62(11) . 3_545 ? 
S16 Na16 S15 94.38(12) . . ? 
S11 Na16 S15 72.48(10) . . ? 
S14 Na16 S15 132.01(13) . . ? 
S3 Na16 S15 141.58(12) 3_545 . ? 
S16 Na16 Na17 62.82(14) . . ? 
S11 Na16 Na17 139.30(17) . . ? 
S14 Na16 Na17 56.07(13) . . ? 
S3 Na16 Na17 58.66(12) 3_545 . ? 
S15 Na16 Na17 147.72(16) . . ? 
S16 Na16 Si2 40.50(7) . 3_545 ? 
S11 Na16 Si2 114.09(12) . 3_545 ? 
S14 Na16 Si2 113.46(13) . 3_545 ? 
S3 Na16 Si2 38.98(7) 3_545 3_545 ? 
S15 Na16 Si2 113.94(11) . 3_545 ? 
Na17 Na16 Si2 64.34(12) . 3_545 ? 
S16 Na16 Na11 158.93(15) . . ? 
S11 Na16 Na11 55.36(9) . . ? 
S14 Na16 Na11 52.16(8) . . ? 
S3 Na16 Na11 116.74(17) 3_545 . ? 
S15 Na16 Na11 85.16(12) . . ? 
Na17 Na16 Na11 107.90(13) . . ? 
Si2 Na16 Na11 155.64(18) 3_545 . ? 
S16 Na16 Na13 130.08(16) . 2_554 ? 
S11 Na16 Na13 55.67(11) . 2_554 ? 
S14 Na16 Na13 55.68(10) . 2_554 ? 
S3 Na16 Na13 54.66(12) 3_545 2_554 ? 
S15 Na16 Na13 127.92(14) . 2_554 ? 
Na17 Na16 Na13 83.64(15) . 2_554 ? 
Si2 Na16 Na13 92.91(13) 3_545 2_554 ? 
Na11 Na16 Na13 62.84(13) . 2_554 ? 
S16 Na16 Na15 95.04(12) . . ? 
S11 Na16 Na15 53.10(10) . . ? 
S14 Na16 Na15 119.25(15) . . ? 
S3 Na16 Na15 54.75(11) 3_545 . ? 
S15 Na16 Na15 90.14(13) . . ? 
Na17 Na16 Na15 113.10(16) . . ? 
Si2 Na16 Na15 61.18(10) 3_545 . ? 
Na11 Na16 Na15 106.02(13) . . ? 
Na13 Na16 Na15 64.00(14) 2_554 . ? 
S16 Na16 Na14 103.25(13) . . ? 
S11 Na16 Na14 90.98(12) . . ? 
S14 Na16 Na14 90.54(11) . . ? 
S3 Na16 Na14 172.81(14) 3_545 . ? 
S15 Na16 Na14 45.35(9) . . ? 
Na17 Na16 Na14 114.48(14) . . ? 
Si2 Na16 Na14 142.34(13) 3_545 . ? 
Na11 Na16 Na14 61.93(13) . . ? 
Na13 Na16 Na14 124.75(14) 2_554 . ? 
Na15 Na16 Na14 132.29(15) . . ? 
S16 Na16 Na4 44.87(9) . 4_554 ? 
S11 Na16 Na4 124.37(14) . 4_554 ? 
S14 Na16 Na4 129.72(13) . 4_554 ? 
S3 Na16 Na4 119.29(12) 3_545 4_554 ? 
S15 Na16 Na4 53.52(9) . 4_554 ? 
Na17 Na16 Na4 96.11(15) . 4_554 ? 
Si2 Na16 Na4 80.66(10) 3_545 4_554 ? 
Na11 Na16 Na4 123.68(17) . 4_554 ? 
Na13 Na16 Na4 172.91(14) 2_554 4_554 ? 
Na15 Na16 Na4 109.89(13) . 4_554 ? 
Na14 Na16 Na4 61.77(11) . 4_554 ? 
S14 Na17 S4 103.60(19) . 4 ? 
S14 Na17 S3 83.69(16) . 3_545 ? 
S4 Na17 S3 90.29(14) 4 3_545 ? 
S14 Na17 S16 105.97(17) . . ? 
S4 Na17 S16 142.53(18) 4 . ? 
S3 Na17 S16 70.82(13) 3_545 . ? 
S14 Na17 Na16 55.97(11) . . ? 
S4 Na17 Na16 142.5(2) 4 . ? 
S3 Na17 Na16 58.86(12) 3_545 . ? 
S16 Na17 Na16 51.19(11) . . ? 
S14 Na17 S8 144.74(19) . 4 ? 
S4 Na17 S8 86.03(14) 4 4 ? 
S3 Na17 S8 130.71(18) 3_545 4 ? 
S16 Na17 S8 82.99(15) . 4 ? 
Na16 Na17 S8 129.6(2) . 4 ? 
S14 Na17 S2 69.76(11) . 4 ? 
S4 Na17 S2 110.24(17) 4 4 ? 
S3 Na17 S2 149.31(19) 3_545 4 ? 
S16 Na17 S2 101.30(16) . 4 ? 
Na16 Na17 S2 92.63(14) . 4 ? 
S8 Na17 S2 75.07(13) 4 4 ? 
S14 Na17 Na18 104.76(16) . . ? 
S4 Na17 Na18 134.5(2) 4 . ? 
S3 Na17 Na18 127.5(2) 3_545 . ? 
S16 Na17 Na18 56.92(13) . . ? 
Na16 Na17 Na18 83.01(16) . . ? 
S8 Na17 Na18 51.20(13) 4 . ? 
S2 Na17 Na18 50.61(11) 4 . ? 
S14 Na17 Na15 52.99(12) . 2 ? 
S4 Na17 Na15 51.69(12) 4 2 ? 
S3 Na17 Na15 94.07(19) 3_545 2 ? 
S16 Na17 Na15 156.4(2) . 2 ? 
Na16 Na17 Na15 105.64(19) . 2 ? 
S8 Na17 Na15 120.21(19) 4 2 ? 
S2 Na17 Na15 82.30(16) 4 2 ? 
Na18 Na17 Na15 132.8(2) . 2 ? 
S14 Na17 Na5 102.92(17) . 4 ? 
S4 Na17 Na5 64.91(13) 4 4 ? 
S3 Na17 Na5 155.15(19) 3_545 4 ? 
S16 Na17 Na5 128.1(2) . 4 ? 
Na16 Na17 Na5 144.04(17) . 4 ? 
S8 Na17 Na5 50.25(11) 4 4 ? 
S2 Na17 Na5 51.42(11) 4 4 ? 
Na18 Na17 Na5 74.54(15) . 4 ? 
Na15 Na17 Na5 72.32(16) 2 4 ? 
S14 Na17 Na7 124.9(2) . 3_545 ? 
S4 Na17 Na7 50.11(10) 4 3_545 ? 
S3 Na17 Na7 54.77(10) 3_545 3_545 ? 
S16 Na17 Na7 93.56(15) . 3_545 ? 
Na16 Na17 Na7 112.08(17) . 3_545 ? 
S8 Na17 Na7 87.39(14) 4 3_545 ? 
S2 Na17 Na7 155.25(19) 4 3_545 ? 
Na18 Na17 Na7 128.4(2) . 3_545 ? 
Na15 Na17 Na7 91.97(17) 2 3_545 ? 
Na5 Na17 Na7 103.88(16) 4 3_545 ? 
S14 Na17 Si2 109.53(17) . 3_545 ? 
S4 Na17 Si2 109.53(14) 4 3_545 ? 
S3 Na17 Si2 37.80(8) 3_545 3_545 ? 
S16 Na17 Si2 38.11(8) . 3_545 ? 
Na16 Na17 Si2 60.00(12) . 3_545 ? 
S8 Na17 Si2 98.47(16) 4 3_545 ? 
S2 Na17 Si2 139.06(18) 4 3_545 ? 
Na18 Na17 Si2 93.42(16) . 3_545 ? 
Na15 Na17 Si2 131.6(2) 2 3_545 ? 
Na5 Na17 Si2 147.34(19) 4 3_545 ? 
Na7 Na17 Si2 59.84(10) 3_545 3_545 ? 
Si2 S16 Na16 85.34(12) 3_545 . ? 
Si2 S16 Na4 145.06(15) 3_545 4_554 ? 
Na16 S16 Na4 90.52(14) . 4_554 ? 
Si2 S16 Na9 89.78(14) 3_545 3_545 ? 
Na16 S16 Na9 155.37(15) . 3_545 ? 
Na4 S16 Na9 106.81(15) 4_554 3_545 ? 
Si2 S16 Na18 140.97(14) 3_545 . ? 
Na16 S16 Na18 96.32(14) . . ? 
Na4 S16 Na18 73.97(11) 4_554 . ? 
Na9 S16 Na18 72.72(14) 3_545 . ? 
Si2 S16 Na17 80.32(13) 3_545 . ? 
Na16 S16 Na17 65.99(14) . . ? 
Na4 S16 Na17 129.04(15) 4_554 . ? 
Na9 S16 Na17 89.40(14) 3_545 . ? 
Na18 S16 Na17 65.28(13) . . ? 
Si2 S16 Na8 75.19(12) 3_545 4_554 ? 
Na16 S16 Na8 128.73(13) . 4_554 ? 
Na4 S16 Na8 80.70(13) 4_554 4_554 ? 
Na9 S16 Na8 72.59(11) 3_545 4_554 ? 
Na18 S16 Na8 128.19(13) . 4_554 ? 
Na17 S16 Na8 149.38(14) . 4_554 ? 
S2 Na18 S8 88.78(11) 4 4 ? 
S2 Na18 S7 154.77(17) 4 4_554 ? 
S8 Na18 S7 109.83(17) 4 4_554 ? 
S2 Na18 S16 113.50(18) 4 . ? 
S8 Na18 S16 90.30(13) 4 . ? 
S7 Na18 S16 84.16(13) 4_554 . ? 
S2 Na18 Si1 113.77(14) 4 3 ? 
S8 Na18 Si1 140.0(2) 4 3 ? 
S7 Na18 Si1 41.27(8) 4_554 3 ? 
S16 Na18 Si1 108.19(14) . 3 ? 
S2 Na18 Na6 63.60(14) 4 4 ? 
S8 Na18 Na6 66.02(15) 4 4 ? 
S7 Na18 Na6 107.7(2) 4_554 4 ? 
S16 Na18 Na6 155.83(17) . 4 ? 
Si1 Na18 Na6 93.91(16) 3 4 ? 
S2 Na18 Na17 63.67(13) 4 . ? 
S8 Na18 Na17 62.35(12) 4 . ? 
S7 Na18 Na17 139.82(19) 4_554 . ? 
S16 Na18 Na17 57.80(13) . . ? 
Si1 Na18 Na17 156.9(2) 3 . ? 
Na6 Na18 Na17 104.03(17) 4 . ? 
S2 Na18 S5 88.66(13) 4 3 ? 
S8 Na18 S5 115.82(19) 4 3 ? 
S7 Na18 S5 68.19(11) 4_554 3 ? 
S16 Na18 S5 146.69(14) . 3 ? 
Si1 Na18 S5 38.50(8) 3 3 ? 
Na6 Na18 S5 55.98(13) 4 3 ? 
Na17 Na18 S5 151.98(16) . 3 ? 
S2 Na18 Na4 124.67(19) 4 4_554 ? 
S8 Na18 Na4 132.99(17) 4 4_554 ? 
S7 Na18 Na4 53.49(11) 4_554 4_554 ? 
S16 Na18 Na4 48.54(11) . 4_554 ? 
Si1 Na18 Na4 60.50(10) 3 4_554 ? 
Na6 Na18 Na4 154.41(18) 4 4_554 ? 
Na17 Na18 Na4 100.87(19) . 4_554 ? 
S5 Na18 Na4 98.64(12) 3 4_554 ? 
S2 Na18 Na9 135.02(15) 4 3_545 ? 
S8 Na18 Na9 54.28(11) 4 3_545 ? 
S7 Na18 Na9 69.97(12) 4_554 3_545 ? 
S16 Na18 Na9 51.07(10) . 3_545 ? 
Si1 Na18 Na9 111.18(13) 3 3_545 ? 
Na6 Na18 Na9 112.22(19) 4 3_545 ? 
Na17 Na18 Na9 75.60(14) . 3_545 ? 
S5 Na18 Na9 127.99(16) 3 3_545 ? 
Na4 Na18 Na9 79.62(13) 4_554 3_545 ? 
S2 Na18 Na1 50.82(10) 4 4 ? 
S8 Na18 Na1 134.56(15) 4 4 ? 
S7 Na18 Na1 104.98(13) 4_554 4 ? 
S16 Na18 Na1 121.91(18) . 4 ? 
Si1 Na18 Na1 63.85(10) 3 4 ? 
Na6 Na18 Na1 76.29(14) 4 4 ? 
Na17 Na18 Na1 106.02(16) . 4 ? 
S5 Na18 Na1 53.44(9) 3 4 ? 
Na4 Na18 Na1 91.31(13) 4_554 4 ? 
Na9 Na18 Na1 170.92(17) 3_545 4 ? 
S2 Na18 Na12 119.61(19) 4 3 ? 
S8 Na18 Na12 80.27(15) 4 3 ? 
S7 Na18 Na12 51.03(11) 4_554 3 ? 
S16 Na18 Na12 125.62(16) . 3 ? 
Si1 Na18 Na12 60.03(11) 3 3 ? 
Na6 Na18 Na12 57.68(15) 4 3 ? 
Na17 Na18 Na12 142.61(18) . 3 ? 
S5 Na18 Na12 47.51(11) 3 3 ? 
Na4 Na18 Na12 104.18(13) 4_554 3 ? 
Na9 Na18 Na12 82.09(15) 3_545 3 ? 
Na1 Na18 Na12 100.73(16) 4 3 ? 
 
_diffrn_measured_fraction_theta_max    0.999 
_diffrn_reflns_theta_full              27.50 
_diffrn_measured_fraction_theta_full   0.999 
_refine_diff_density_max    0.625 
_refine_diff_density_min   -0.499 
_refine_diff_density_rms    0.076 
